# Supplementary material for: (2-Oxo-2H-benzo[h]chromen-4-yl)methyl morpholine-4-carbodithio­ate
Source: Acta Crystallogr Sect E Struct Rep Online. 2012 Mar 17;68(Pt 4):o1104–5. doi: 10.1107/S160053681201094X (PMC3344054; doi:10.1107/S160053681201094X)
Supplement: Supplementary file 1 [file e-68-o1104-sup1.cif]

##############################################################################
#                                                                            #
# This CIF contains the data in a paper accepted for publication in          #
# Acta Crystallographica Section E. It conforms to the requirements of       #
# Notes for Authors for Acta Crystallographica Section E, and has been       #
# peer reviewed under the auspices of the IUCr Commission on Journals.       #
#                                                                            #
# Full details of the Crystallographic Information File format               #
# are given in the paper "The Crystallographic Information File (CIF):       #
# a New Standard Archive File for Crystallography" by S. R. Hall, F. H.      #
# Allen and I. D. Brown [Acta Cryst. (1991), A47, 655-685].                  #
#                                                                            #
# The current version of the core CIF dictionary is obtainable from          #
# ftp://ftp.iucr.org/pub/cif_core.dic.                                       #
#                                                                            #
# Software is freely available for graphical display of the structure(s)     #
# in this CIF. For information consult the CIF software page                 #
# http://www.iucr.org/resources/cif/software.                                #
#                                                                            #
# This file may be used for bona fide research purposes within the           #
# scientific community so long as proper attribution is given to the journal # 
# article from which it was obtained.                                        #
#                                                                            #
##############################################################################
data_I
_audit_creation_method     SHELXL-97
_chemical_name_systematic
;
(2-Oxo-2<i>H</i>-benzo[<i>h</i>]chromen-4-yl)methyl morpholine-4-carbodithioate
;
_chemical_name_common     ?
_chemical_formula_moiety     'C19 H17 N O3 S2'
_chemical_formula_sum     'C19 H17 N O3 S2'
_chemical_formula_iupac     'C19 H17 N O3 S2'
_chemical_formula_weight     371.46
_chemical_melting_point     ?
_symmetry_cell_setting     monoclinic
_symmetry_space_group_name_H-M     'P 21/c'
_symmetry_space_group_name_Hall     '-P 2ybc'
loop_
    _symmetry_equiv_pos_as_xyz
    'x, y, z'
    '-x, y+1/2, -z+1/2'
    '-x, -y, -z'
    'x, -y-1/2, z-1/2'
_cell_length_a     13.0928(4)
_cell_length_b     11.6978(3)
_cell_length_c     11.3673(3)
_cell_angle_alpha     90.00
_cell_angle_beta     99.232(3)
_cell_angle_gamma     90.00
_cell_volume     1718.43(8)
_cell_formula_units_Z     4
_cell_measurement_reflns_used     9000
_cell_measurement_theta_min     3.4763
_cell_measurement_theta_max     28.9569
_cell_measurement_temperature     293(2)
_exptl_crystal_description     'plate shaped'
_exptl_crystal_colour     'light yellow'
_exptl_crystal_size_max     0.3
_exptl_crystal_size_mid     0.2
_exptl_crystal_size_min     0.1
_exptl_crystal_density_diffrn     1.436
_exptl_crystal_density_meas     ?
_exptl_crystal_density_method     'not measured'
_exptl_crystal_F_000     776
_exptl_absorpt_coefficient_mu     0.328
_exptl_absorpt_correction_type     multi-scan
_exptl_absorpt_process_details     '(Crysalis RED; Oxford Diffraction, 2010)'
_exptl_absorpt_correction_T_min     0.81828
_exptl_absorpt_correction_T_max     1.00000
_exptl_special_details
;
 CrysAlisPro, Oxford Diffraction Ltd.,
 Version 1.171.34.40 (release 27-08-2010 CrysAlis171 .NET)
 (compiled Aug 27 2010,11:50:40)
 Empirical absorption correction using spherical harmonics,
 implemented in SCALE3 ABSPACK scaling algorithm.
;
_diffrn_ambient_temperature     293(2)
_diffrn_radiation_type     MoK\a
_diffrn_radiation_wavelength     0.71073
_diffrn_radiation_source     'fine-focus sealed tube'
_diffrn_radiation_monochromator     graphite
_diffrn_measurement_device_type     'Oxford Diffraction Xcalibur Sapphire3'
_diffrn_measurement_method     \w
_diffrn_detector_area_resol_mean     16.1049
_diffrn_reflns_number     18655
_diffrn_reflns_av_R_equivalents     0.0343
_diffrn_reflns_av_sigmaI/netI     0.0227
_diffrn_reflns_theta_min     3.48
_diffrn_reflns_theta_max     25.00
_diffrn_reflns_theta_full     25.00
_diffrn_measured_fraction_theta_max     0.998
_diffrn_measured_fraction_theta_full     0.998
_diffrn_reflns_limit_h_min     -15
_diffrn_reflns_limit_h_max     15
_diffrn_reflns_limit_k_min     -13
_diffrn_reflns_limit_k_max     13
_diffrn_reflns_limit_l_min     -13
_diffrn_reflns_limit_l_max     13
_diffrn_standards_number     0
_diffrn_standards_interval_count     0
_diffrn_standards_interval_time     0
_diffrn_standards_decay_%     0
_refine_special_details
;
 Refinement of F^2^ against ALL reflections.  The weighted R-factor wR and
 goodness of fit S are based on F^2^, conventional R-factors R are based
 on F, with F set to zero for negative F^2^. The threshold expression of
 F^2^ > 2sigma(F^2^) is used only for calculating R-factors(gt) etc. and is
 not relevant to the choice of reflections for refinement.  R-factors based
 on F^2^ are statistically about twice as large as those based on F, and R-
 factors based on ALL data will be even larger.
;
_reflns_number_total     3017
_reflns_number_gt     2457
_reflns_threshold_expression     I>2sigma(I)
_refine_ls_structure_factor_coef     Fsqd
_refine_ls_matrix_type     full
_refine_ls_R_factor_all     0.0505
_refine_ls_R_factor_gt     0.0382
_refine_ls_wR_factor_gt     0.0949
_refine_ls_wR_factor_ref     0.1036
_refine_ls_goodness_of_fit_ref     1.054
_refine_ls_restrained_S_all     1.054
_refine_ls_number_reflns     3017
_refine_ls_number_parameters     226
_refine_ls_number_restraints     0
_refine_ls_hydrogen_treatment     constr
_refine_ls_weighting_scheme     calc
_refine_ls_weighting_details
         'calc w=1/[\s^2^(Fo^2^)+(0.0471P)^2^+0.8030P] where P=(Fo^2^+2Fc^2^)/3'
_atom_sites_solution_hydrogens     geom
_atom_sites_solution_primary     direct
_atom_sites_solution_secondary     difmap
_refine_ls_shift/su_max     0.001
_refine_ls_shift/su_mean     0.000
_refine_diff_density_max     0.324
_refine_diff_density_min     -0.192
_refine_ls_extinction_method     none
_refine_ls_extinction_coef     ?
loop_
    _atom_type_symbol
    _atom_type_description
    _atom_type_scat_dispersion_real
    _atom_type_scat_dispersion_imag
    _atom_type_scat_source
    'C' 'C' 0.0033 0.0016
                         'International Tables Vol C Tables 4.2.6.8 and 6.1.1.4'
    'H' 'H' 0.0000 0.0000
                         'International Tables Vol C Tables 4.2.6.8 and 6.1.1.4'
    'N' 'N' 0.0061 0.0033
                         'International Tables Vol C Tables 4.2.6.8 and 6.1.1.4'
    'O' 'O' 0.0106 0.0060
                         'International Tables Vol C Tables 4.2.6.8 and 6.1.1.4'
    'S' 'S' 0.1246 0.1234
                         'International Tables Vol C Tables 4.2.6.8 and 6.1.1.4'
_computing_data_collection     'CrysAlis PRO (Oxford Diffraction, 2010)'
_computing_cell_refinement     'CrysAlis PRO (Oxford Diffraction, 2010)'
_computing_data_reduction     'CrysAlis RED (Oxford Diffraction, 2010)'
_computing_structure_solution     'SHELXS97 (Sheldrick, 2008)'
_computing_structure_refinement     'SHELXL97 (Sheldrick, 2008)'
_computing_molecular_graphics     'ORTEP-3 (Farrugia, 1997)'
_computing_publication_material     'PLATON (Spek, 2009)'
loop_
    _atom_site_type_symbol
    _atom_site_label
    _atom_site_fract_x
    _atom_site_fract_y
    _atom_site_fract_z
    _atom_site_U_iso_or_equiv
    _atom_site_adp_type
    _atom_site_calc_flag
    _atom_site_refinement_flags
    _atom_site_occupancy
    _atom_site_symmetry_multiplicity
    _atom_site_disorder_assembly
    _atom_site_disorder_group
    S S1 0.85592(4) 0.20784(5) 0.78872(5) 0.04418(18) Uani d . 1 1 . .
    S S2 0.82222(5) 0.40595(6) 0.61667(6) 0.0577(2) Uani d . 1 1 . .
    O O1 0.74719(10) 0.50873(12) 1.10256(12) 0.0393(3) Uani d . 1 1 . .
    O O2 0.90505(12) 0.56115(14) 1.08171(15) 0.0528(4) Uani d . 1 1 . .
    O O3 1.20360(13) 0.26933(17) 0.65798(18) 0.0683(5) Uani d . 1 1 . .
    N N1 0.98691(14) 0.26938(16) 0.65122(16) 0.0461(5) Uani d . 1 1 . .
    C C1 0.74297(15) 0.35148(17) 0.91788(17) 0.0359(5) Uani d . 1 1 . .
    C C2 0.82708(16) 0.41668(18) 0.95188(18) 0.0399(5) Uani d . 1 1 . .
    H H2 0.8838 0.4079 0.9128 0.048 Uiso calc R 1 1 . .
    C C3 0.83295(16) 0.49940(18) 1.04603(19) 0.0392(5) Uani d . 1 1 . .
    C C4 0.66310(15) 0.43868(17) 1.07426(18) 0.0342(4) Uani d . 1 1 . .
    C C5 0.58582(15) 0.45029(18) 1.14826(18) 0.0375(5) Uani d . 1 1 . .
    C C6 0.59575(18) 0.5245(2) 1.2473(2) 0.0478(6) Uani d . 1 1 . .
    H H6 0.6539 0.5708 1.2654 0.057 Uiso calc R 1 1 . .
    C C7 0.5195(2) 0.5279(2) 1.3166(2) 0.0594(7) Uani d . 1 1 . .
    H H7 0.5270 0.5758 1.3828 0.071 Uiso calc R 1 1 . .
    C C8 0.4307(2) 0.4611(2) 1.2901(2) 0.0594(7) Uani d . 1 1 . .
    H H8 0.3795 0.4654 1.3379 0.071 Uiso calc R 1 1 . .
    C C9 0.41879(17) 0.3897(2) 1.1947(2) 0.0523(6) Uani d . 1 1 . .
    H H9 0.3592 0.3456 1.1776 0.063 Uiso calc R 1 1 . .
    C C10 0.49592(15) 0.38159(18) 1.12088(19) 0.0405(5) Uani d . 1 1 . .
    C C11 0.48607(16) 0.30730(19) 1.0208(2) 0.0460(5) Uani d . 1 1 . .
    H H11 0.4257 0.2650 1.0002 0.055 Uiso calc R 1 1 . .
    C C12 0.56292(16) 0.29700(19) 0.9549(2) 0.0426(5) Uani d . 1 1 . .
    H H12 0.5549 0.2463 0.8910 0.051 Uiso calc R 1 1 . .
    C C13 0.65541(15) 0.36174(17) 0.98100(18) 0.0346(4) Uani d . 1 1 . .
    C C14 0.73585(16) 0.2666(2) 0.8168(2) 0.0455(5) Uani d . 1 1 . .
    H H14A 0.7022 0.3037 0.7445 0.055 Uiso calc R 1 1 . .
    H H14B 0.6916 0.2040 0.8334 0.055 Uiso calc R 1 1 . .
    C C15 0.89538(16) 0.29882(18) 0.67899(18) 0.0389(5) Uani d . 1 1 . .
    C C16 1.03585(19) 0.3310(3) 0.5620(2) 0.0592(7) Uani d . 1 1 . .
    H H16A 0.9953 0.3981 0.5349 0.071 Uiso calc R 1 1 . .
    H H16B 1.0386 0.2820 0.4937 0.071 Uiso calc R 1 1 . .
    C C17 1.1420(2) 0.3656(3) 0.6158(3) 0.0657(7) Uani d . 1 1 . .
    H H17A 1.1743 0.4058 0.5568 0.079 Uiso calc R 1 1 . .
    H H17B 1.1385 0.4175 0.6815 0.079 Uiso calc R 1 1 . .
    C C18 1.15784(19) 0.2117(2) 0.7477(2) 0.0595(7) Uani d . 1 1 . .
    H H18A 1.1555 0.2632 0.8142 0.071 Uiso calc R 1 1 . .
    H H18B 1.2004 0.1466 0.7770 0.071 Uiso calc R 1 1 . .
    C C19 1.05149(17) 0.1718(2) 0.7007(2) 0.0521(6) Uani d . 1 1 . .
    H H19A 1.0540 0.1152 0.6389 0.063 Uiso calc R 1 1 . .
    H H19B 1.0213 0.1364 0.7642 0.063 Uiso calc R 1 1 . .
loop_
    _atom_site_aniso_label
    _atom_site_aniso_U_11
    _atom_site_aniso_U_22
    _atom_site_aniso_U_33
    _atom_site_aniso_U_12
    _atom_site_aniso_U_13
    _atom_site_aniso_U_23
    S1 0.0474(3) 0.0374(3) 0.0509(3) 0.0035(2) 0.0176(3) -0.0012(2)
    S2 0.0595(4) 0.0539(4) 0.0601(4) 0.0195(3) 0.0114(3) 0.0097(3)
    O1 0.0370(8) 0.0371(8) 0.0459(8) -0.0050(6) 0.0130(6) -0.0069(6)
    O2 0.0448(9) 0.0505(10) 0.0661(11) -0.0162(8) 0.0178(8) -0.0156(8)
    O3 0.0451(10) 0.0716(13) 0.0908(13) 0.0030(9) 0.0190(9) 0.0225(11)
    N1 0.0415(10) 0.0494(11) 0.0487(11) 0.0067(9) 0.0109(8) 0.0093(9)
    C1 0.0365(11) 0.0320(11) 0.0400(11) 0.0015(9) 0.0087(9) -0.0001(9)
    C2 0.0394(12) 0.0378(12) 0.0455(12) -0.0019(10) 0.0159(9) -0.0023(9)
    C3 0.0372(11) 0.0357(11) 0.0466(12) -0.0024(10) 0.0124(9) 0.0001(9)
    C4 0.0310(10) 0.0299(10) 0.0423(11) 0.0002(8) 0.0074(9) 0.0047(9)
    C5 0.0363(11) 0.0339(11) 0.0434(11) 0.0075(9) 0.0101(9) 0.0071(9)
    C6 0.0471(13) 0.0464(13) 0.0523(13) 0.0020(11) 0.0157(11) -0.0034(11)
    C7 0.0645(17) 0.0640(17) 0.0547(15) 0.0105(14) 0.0241(12) -0.0039(12)
    C8 0.0524(15) 0.0662(17) 0.0668(17) 0.0141(13) 0.0317(13) 0.0105(14)
    C9 0.0368(12) 0.0556(15) 0.0679(16) 0.0036(11) 0.0184(11) 0.0114(13)
    C10 0.0320(11) 0.0395(12) 0.0513(13) 0.0073(9) 0.0104(9) 0.0111(10)
    C11 0.0314(11) 0.0433(13) 0.0631(15) -0.0039(10) 0.0066(10) 0.0032(11)
    C12 0.0373(11) 0.0397(12) 0.0505(12) -0.0032(10) 0.0059(9) -0.0035(10)
    C13 0.0313(10) 0.0315(10) 0.0412(11) 0.0013(9) 0.0062(8) 0.0034(9)
    C14 0.0392(12) 0.0473(13) 0.0521(13) -0.0058(10) 0.0142(10) -0.0126(10)
    C15 0.0411(12) 0.0394(12) 0.0365(11) 0.0011(9) 0.0076(9) -0.0043(9)
    C16 0.0541(15) 0.0763(18) 0.0482(14) 0.0025(13) 0.0117(11) 0.0168(13)
    C17 0.0595(16) 0.0668(18) 0.0714(17) -0.0074(14) 0.0129(13) 0.0187(14)
    C18 0.0513(15) 0.0550(16) 0.0717(16) 0.0093(12) 0.0079(12) 0.0117(13)
    C19 0.0487(14) 0.0452(14) 0.0657(15) 0.0080(11) 0.0193(12) 0.0051(11)
_geom_special_details
;
 All esds (except the esd in the dihedral angle between two l.s. planes)
 are estimated using the full covariance matrix.  The cell esds are taken
 into account individually in the estimation of esds in distances, angles
 and torsion angles; correlations between esds in cell parameters are only
 used when they are defined by crystal symmetry.  An approximate (isotropic)
 treatment of cell esds is used for estimating esds involving l.s. planes.
;
loop_
    _geom_bond_atom_site_label_1
    _geom_bond_atom_site_label_2
    _geom_bond_site_symmetry_2
    _geom_bond_distance
    _geom_bond_publ_flag
    S1 C15 . 1.778(2) ?
    S1 C14 . 1.791(2) ?
    S2 C15 . 1.665(2) ?
    O1 C4 . 1.369(2) ?
    O1 C3 . 1.385(2) ?
    O2 C3 . 1.206(2) ?
    O3 C17 . 1.422(3) ?
    O3 C18 . 1.432(3) ?
    N1 C15 . 1.333(3) ?
    N1 C16 . 1.472(3) ?
    N1 C19 . 1.477(3) ?
    C1 C2 . 1.344(3) ?
    C1 C13 . 1.452(3) ?
    C1 C14 . 1.511(3) ?
    C2 C3 . 1.436(3) ?
    C2 H2 . 0.9300 ?
    C4 C13 . 1.382(3) ?
    C4 C5 . 1.422(3) ?
    C5 C6 . 1.411(3) ?
    C5 C10 . 1.418(3) ?
    C6 C7 . 1.369(3) ?
    C6 H6 . 0.9300 ?
    C7 C8 . 1.392(4) ?
    C7 H7 . 0.9300 ?
    C8 C9 . 1.358(4) ?
    C8 H8 . 0.9300 ?
    C9 C10 . 1.416(3) ?
    C9 H9 . 0.9300 ?
    C10 C11 . 1.421(3) ?
    C11 C12 . 1.353(3) ?
    C11 H11 . 0.9300 ?
    C12 C13 . 1.419(3) ?
    C12 H12 . 0.9300 ?
    C14 H14A . 0.9700 ?
    C14 H14B . 0.9700 ?
    C16 C17 . 1.482(3) ?
    C16 H16A . 0.9700 ?
    C16 H16B . 0.9700 ?
    C17 H17A . 0.9700 ?
    C17 H17B . 0.9700 ?
    C18 C19 . 1.484(3) ?
    C18 H18A . 0.9700 ?
    C18 H18B . 0.9700 ?
    C19 H19A . 0.9700 ?
    C19 H19B . 0.9700 ?
loop_
    _geom_angle_atom_site_label_1
    _geom_angle_atom_site_label_2
    _geom_angle_atom_site_label_3
    _geom_angle_site_symmetry_1
    _geom_angle_site_symmetry_3
    _geom_angle
    _geom_angle_publ_flag
    C15 S1 C14 . . 104.92(11) ?
    C4 O1 C3 . . 121.69(16) ?
    C17 O3 C18 . . 109.50(18) ?
    C15 N1 C16 . . 122.97(19) ?
    C15 N1 C19 . . 126.25(18) ?
    C16 N1 C19 . . 110.76(18) ?
    C2 C1 C13 . . 119.11(19) ?
    C2 C1 C14 . . 122.65(18) ?
    C13 C1 C14 . . 118.24(18) ?
    C1 C2 C3 . . 122.69(19) ?
    C1 C2 H2 . . 118.7 ?
    C3 C2 H2 . . 118.7 ?
    O2 C3 O1 . . 116.48(19) ?
    O2 C3 C2 . . 126.85(19) ?
    O1 C3 C2 . . 116.66(18) ?
    O1 C4 C13 . . 121.80(17) ?
    O1 C4 C5 . . 115.18(18) ?
    C13 C4 C5 . . 123.01(19) ?
    C6 C5 C10 . . 119.38(19) ?
    C6 C5 C4 . . 123.2(2) ?
    C10 C5 C4 . . 117.41(19) ?
    C7 C6 C5 . . 119.7(2) ?
    C7 C6 H6 . . 120.2 ?
    C5 C6 H6 . . 120.2 ?
    C6 C7 C8 . . 121.3(2) ?
    C6 C7 H7 . . 119.4 ?
    C8 C7 H7 . . 119.4 ?
    C9 C8 C7 . . 120.2(2) ?
    C9 C8 H8 . . 119.9 ?
    C7 C8 H8 . . 119.9 ?
    C8 C9 C10 . . 120.8(2) ?
    C8 C9 H9 . . 119.6 ?
    C10 C9 H9 . . 119.6 ?
    C9 C10 C5 . . 118.6(2) ?
    C9 C10 C11 . . 122.2(2) ?
    C5 C10 C11 . . 119.20(19) ?
    C12 C11 C10 . . 121.2(2) ?
    C12 C11 H11 . . 119.4 ?
    C10 C11 H11 . . 119.4 ?
    C11 C12 C13 . . 121.5(2) ?
    C11 C12 H12 . . 119.3 ?
    C13 C12 H12 . . 119.3 ?
    C4 C13 C12 . . 117.56(18) ?
    C4 C13 C1 . . 117.83(18) ?
    C12 C13 C1 . . 124.60(19) ?
    C1 C14 S1 . . 116.03(15) ?
    C1 C14 H14A . . 108.3 ?
    S1 C14 H14A . . 108.3 ?
    C1 C14 H14B . . 108.3 ?
    S1 C14 H14B . . 108.3 ?
    H14A C14 H14B . . 107.4 ?
    N1 C15 S2 . . 124.86(16) ?
    N1 C15 S1 . . 112.65(15) ?
    S2 C15 S1 . . 122.47(12) ?
    N1 C16 C17 . . 109.4(2) ?
    N1 C16 H16A . . 109.8 ?
    C17 C16 H16A . . 109.8 ?
    N1 C16 H16B . . 109.8 ?
    C17 C16 H16B . . 109.8 ?
    H16A C16 H16B . . 108.2 ?
    O3 C17 C16 . . 111.5(2) ?
    O3 C17 H17A . . 109.3 ?
    C16 C17 H17A . . 109.3 ?
    O3 C17 H17B . . 109.3 ?
    C16 C17 H17B . . 109.3 ?
    H17A C17 H17B . . 108.0 ?
    O3 C18 C19 . . 111.5(2) ?
    O3 C18 H18A . . 109.3 ?
    C19 C18 H18A . . 109.3 ?
    O3 C18 H18B . . 109.3 ?
    C19 C18 H18B . . 109.3 ?
    H18A C18 H18B . . 108.0 ?
    N1 C19 C18 . . 110.0(2) ?
    N1 C19 H19A . . 109.7 ?
    C18 C19 H19A . . 109.7 ?
    N1 C19 H19B . . 109.7 ?
    C18 C19 H19B . . 109.7 ?
    H19A C19 H19B . . 108.2 ?
loop_
    _geom_torsion_atom_site_label_1
    _geom_torsion_atom_site_label_2
    _geom_torsion_atom_site_label_3
    _geom_torsion_atom_site_label_4
    _geom_torsion_site_symmetry_1
    _geom_torsion_site_symmetry_2
    _geom_torsion_site_symmetry_3
    _geom_torsion_site_symmetry_4
    _geom_torsion
    _geom_torsion_publ_flag
    C13 C1 C2 C3 . . . . -2.1(3) ?
    C14 C1 C2 C3 . . . . 178.4(2) ?
    C4 O1 C3 O2 . . . . -176.30(18) ?
    C4 O1 C3 C2 . . . . 3.2(3) ?
    C1 C2 C3 O2 . . . . -179.9(2) ?
    C1 C2 C3 O1 . . . . 0.7(3) ?
    C3 O1 C4 C13 . . . . -5.7(3) ?
    C3 O1 C4 C5 . . . . 173.65(17) ?
    O1 C4 C5 C6 . . . . -2.7(3) ?
    C13 C4 C5 C6 . . . . 176.6(2) ?
    O1 C4 C5 C10 . . . . 178.51(17) ?
    C13 C4 C5 C10 . . . . -2.2(3) ?
    C10 C5 C6 C7 . . . . 1.0(3) ?
    C4 C5 C6 C7 . . . . -177.8(2) ?
    C5 C6 C7 C8 . . . . -1.3(4) ?
    C6 C7 C8 C9 . . . . 0.7(4) ?
    C7 C8 C9 C10 . . . . 0.2(4) ?
    C8 C9 C10 C5 . . . . -0.4(3) ?
    C8 C9 C10 C11 . . . . 179.6(2) ?
    C6 C5 C10 C9 . . . . -0.1(3) ?
    C4 C5 C10 C9 . . . . 178.67(19) ?
    C6 C5 C10 C11 . . . . 179.8(2) ?
    C4 C5 C10 C11 . . . . -1.4(3) ?
    C9 C10 C11 C12 . . . . -176.9(2) ?
    C5 C10 C11 C12 . . . . 3.2(3) ?
    C10 C11 C12 C13 . . . . -1.5(3) ?
    O1 C4 C13 C12 . . . . -176.88(18) ?
    C5 C4 C13 C12 . . . . 3.8(3) ?
    O1 C4 C13 C1 . . . . 4.1(3) ?
    C5 C4 C13 C1 . . . . -175.22(18) ?
    C11 C12 C13 C4 . . . . -2.0(3) ?
    C11 C12 C13 C1 . . . . 177.0(2) ?
    C2 C1 C13 C4 . . . . -0.2(3) ?
    C14 C1 C13 C4 . . . . 179.26(19) ?
    C2 C1 C13 C12 . . . . -179.2(2) ?
    C14 C1 C13 C12 . . . . 0.3(3) ?
    C2 C1 C14 S1 . . . . 27.7(3) ?
    C13 C1 C14 S1 . . . . -151.80(16) ?
    C15 S1 C14 C1 . . . . -92.49(18) ?
    C16 N1 C15 S2 . . . . 1.3(3) ?
    C19 N1 C15 S2 . . . . -177.02(18) ?
    C16 N1 C15 S1 . . . . 179.49(18) ?
    C19 N1 C15 S1 . . . . 1.2(3) ?
    C14 S1 C15 N1 . . . . 177.39(16) ?
    C14 S1 C15 S2 . . . . -4.34(16) ?
    C15 N1 C16 C17 . . . . 126.5(2) ?
    C19 N1 C16 C17 . . . . -55.0(3) ?
    C18 O3 C17 C16 . . . . -60.7(3) ?
    N1 C16 C17 O3 . . . . 58.7(3) ?
    C17 O3 C18 C19 . . . . 59.6(3) ?
    C15 N1 C19 C18 . . . . -127.2(2) ?
    C16 N1 C19 C18 . . . . 54.3(3) ?
    O3 C18 C19 N1 . . . . -56.7(3) ?
loop_
    _geom_hbond_atom_site_label_D
    _geom_hbond_atom_site_label_H
    _geom_hbond_atom_site_label_A
    _geom_hbond_site_symmetry_A
    _geom_hbond_distance_DH
    _geom_hbond_distance_HA
    _geom_hbond_distance_DA
    _geom_hbond_angle_DHA
    _geom_hbond_publ_flag
    C9 H9 O3 4_466 0.93 2.42 3.346(3) 173 y
    C18 H18A O2 3_767 0.97 2.56 3.466(3) 155 y
_iucr_refine_instructions_details
;
TITL J24 in P2(1)/c
CELL  0.71073  13.0928  11.6978  11.3673   90.000   99.232   90.000
ZERR     4.00   0.0004   0.0003   0.0003    0.000    0.003    0.000
LATT   1
SYMM  - X, 1/2 + Y, 1/2 - Z
SFAC  C    H    N    O    S
UNIT  76   68   4    12   8
MERG   2
OMIT    -3.00  50.00
FMAP   2
PLAN   20
BOND
L.S.   5
ACTA
BOND  $h
CONF
LIST  4
WGHT    0.047100    0.803000
FVAR       4.01398
S1    5    0.855924    0.207838    0.788724    11.00000    0.04741    0.03745 =
         0.05089   -0.00123    0.01763    0.00350
S2    5    0.822220    0.405954    0.616670    11.00000    0.05952    0.05392 =
         0.06015    0.00967    0.01142    0.01952
O1    4    0.747189    0.508725    1.102559    11.00000    0.03699    0.03715 =
         0.04591   -0.00691    0.01298   -0.00503
O2    4    0.905050    0.561147    1.081708    11.00000    0.04483    0.05052 =
         0.06608   -0.01562    0.01777   -0.01625
O3    4    1.203597    0.269331    0.657983    11.00000    0.04514    0.07163 =
         0.09085    0.02249    0.01902    0.00303
N1    3    0.986909    0.269383    0.651217    11.00000    0.04147    0.04941 =
         0.04865    0.00932    0.01090    0.00670
C1    1    0.742975    0.351479    0.917882    11.00000    0.03653    0.03201 =
         0.04005   -0.00015    0.00865    0.00147
C2    1    0.827079    0.416684    0.951878    11.00000    0.03939    0.03777 =
         0.04551   -0.00228    0.01592   -0.00186
AFIX  43
H2    2    0.883783    0.407850    0.912808    11.00000   -1.20000
AFIX   0
C3    1    0.832948    0.499396    1.046025    11.00000    0.03717    0.03571 =
         0.04661    0.00013    0.01240   -0.00240
C4    1    0.663098    0.438678    1.074258    11.00000    0.03095    0.02993 =
         0.04232    0.00474    0.00743    0.00025
C5    1    0.585822    0.450293    1.148258    11.00000    0.03632    0.03392 =
         0.04341    0.00714    0.01012    0.00746
C6    1    0.595752    0.524459    1.247307    11.00000    0.04711    0.04640 =
         0.05232   -0.00336    0.01567    0.00203
AFIX  43
H6    2    0.653875    0.570787    1.265408    11.00000   -1.20000
AFIX   0
C7    1    0.519462    0.527917    1.316629    11.00000    0.06448    0.06397 =
         0.05467   -0.00393    0.02414    0.01053
AFIX  43
H7    2    0.527020    0.575821    1.382752    11.00000   -1.20000
AFIX   0
C8    1    0.430747    0.461103    1.290076    11.00000    0.05238    0.06620 =
         0.06679    0.01047    0.03169    0.01408
AFIX  43
H8    2    0.379492    0.465390    1.337864    11.00000   -1.20000
AFIX   0
C9    1    0.418785    0.389702    1.194661    11.00000    0.03677    0.05561 =
         0.06793    0.01140    0.01839    0.00363
AFIX  43
H9    2    0.359165    0.345573    1.177567    11.00000   -1.20000
AFIX   0
C10   1    0.495923    0.381592    1.120882    11.00000    0.03196    0.03954 =
         0.05135    0.01108    0.01036    0.00733
C11   1    0.486073    0.307299    1.020801    11.00000    0.03144    0.04332 =
         0.06306    0.00319    0.00663   -0.00392
AFIX  43
H11   2    0.425710    0.264993    1.000235    11.00000   -1.20000
AFIX   0
C12   1    0.562924    0.297005    0.954900    11.00000    0.03726    0.03972 =
         0.05053   -0.00352    0.00594   -0.00324
AFIX  43
H12   2    0.554944    0.246338    0.891034    11.00000   -1.20000
AFIX   0
C13   1    0.655415    0.361742    0.980996    11.00000    0.03130    0.03152 =
         0.04124    0.00338    0.00618    0.00133
C14   1    0.735847    0.266565    0.816762    11.00000    0.03921    0.04732 =
         0.05208   -0.01255    0.01418   -0.00584
AFIX  23
H14A  2    0.702214    0.303723    0.744537    11.00000   -1.20000
H14B  2    0.691649    0.204024    0.833390    11.00000   -1.20000
AFIX   0
C15   1    0.895385    0.298817    0.678994    11.00000    0.04107    0.03940 =
         0.03654   -0.00427    0.00762    0.00107
C16   1    1.035854    0.330965    0.561985    11.00000    0.05406    0.07629 =
         0.04824    0.01684    0.01168    0.00253
AFIX  23
H16A  2    0.995341    0.398126    0.534916    11.00000   -1.20000
H16B  2    1.038606    0.281999    0.493699    11.00000   -1.20000
AFIX   0
C17   1    1.142030    0.365569    0.615782    11.00000    0.05951    0.06683 =
         0.07142    0.01871    0.01291   -0.00742
AFIX  23
H17A  2    1.174309    0.405799    0.556777    11.00000   -1.20000
H17B  2    1.138465    0.417537    0.681494    11.00000   -1.20000
AFIX   0
C18   1    1.157839    0.211672    0.747745    11.00000    0.05132    0.05496 =
         0.07167    0.01167    0.00794    0.00929
AFIX  23
H18A  2    1.155531    0.263153    0.814162    11.00000   -1.20000
H18B  2    1.200372    0.146583    0.776979    11.00000   -1.20000
AFIX   0
C19   1    1.051489    0.171846    0.700659    11.00000    0.04873    0.04518 =
         0.06569    0.00506    0.01927    0.00799
AFIX  23
H19A  2    1.054013    0.115171    0.638901    11.00000   -1.20000
H19B  2    1.021288    0.136411    0.764166    11.00000   -1.20000
HKLF    4
END
;
data_global
_journal_date_recd_electronic     2012-03-09
_journal_date_accepted     2012-03-13
_journal_name_full     'Acta Crystallographica, Section E'
_journal_year     2012
_journal_volume     68
_journal_issue      4
_journal_page_first     o1104
_journal_page_last     o1105
_journal_paper_category     QO
_journal_paper_doi     10.1107/S160053681201094X
_journal_coeditor_code     CV5260
_publ_contact_author_name     'Kant, Rajni'
_publ_contact_author_address
;
Post-Graduate Department of Physics & Electronics,
University of Jammu,
Jammu Tawi 180 006,
India
;
_publ_contact_author_email     'rkvk.paper11@gmail.com'
_publ_contact_author_fax     '+911912432051'
_publ_contact_author_phone     '+919419194375'
_publ_section_title
;
(2-Oxo-2<i>H</i>-benzo[<i>h</i>]chromen-4-yl)methyl morpholine-4-carbodithioate
;
loop_
    _publ_author_name
    _publ_author_footnote
    _publ_author_address
    'Kant, Rajni' .
;
X-ray Crystallography Laboratory,
Post-Graduate Department of Physics & Electronics,
University of Jammu, Jammu Tawi 180 006, India
;
    'Gupta, Vivek K.' .
;
X-ray Crystallography Laboratory,
Post-Graduate Department of Physics & Electronics,
University of Jammu, Jammu Tawi 180 006, India
;
    'Kapoor, Kamini' .
;
X-ray Crystallography Laboratory,
Post-Graduate Department of Physics & Electronics,
University of Jammu, Jammu Tawi 180 006, India
;
    'Kour, Gurvinder' .
;
X-ray Crystallography Laboratory,
Post-Graduate Department of Physics & Electronics,
University of Jammu, Jammu Tawi 180 006, India
;
    'Kumar, K. Mahesh' .
;
Department of Chemistry,
Karnatak Science College,
Dharwad 580 001, Karnataka, India
;
    'Mahabaleshwaraiah, N. M.' .
;
Department of Chemistry,
Karnatak Science College,
Dharwad 580 001, Karnataka, India
;
    'Kotresh, O.' .
;
Department of Chemistry,
Karnatak Science College,
Dharwad 580 001, Karnataka, India
;
