# Supplementary material for: (2-Oxo-2H-benzo[h]chromen-4-yl)methyl morpholine-4-carbodithio­ate
Source: Acta Crystallogr Sect E Struct Rep Online. 2012 Mar 17;68(Pt 4):o1104–5. doi: 10.1107/S160053681201094X (PMC3344054; doi:10.1107/S160053681201094X)
Supplement: Supplementary file 2 [file e-68-o1104-Isup2.hkl]

#
# h,k,l, Fc-squared, Fo-squared, sigma(Fo-squared) and status flag
#
data_I
_shelx_title ' J24 in P2(1)/c'
_shelx_refln_list_code          4
_shelx_F_calc_maximum      254.59
_exptl_crystal_F_000       776.00
_reflns_d_resolution_high  0.8409
 
loop_
 _symmetry_equiv_pos_as_xyz
 'x, y, z'
 '-x, y+1/2, -z+1/2'
 '-x, -y, -z'
 'x, -y-1/2, z-1/2'
 
_cell_length_a    13.0928
_cell_length_b    11.6978
_cell_length_c    11.3673
_cell_angle_alpha  90.000
_cell_angle_beta   99.232
_cell_angle_gamma  90.000
 
_shelx_F_squared_multiplier     1.000
 
loop_
 _refln_index_h
 _refln_index_k
 _refln_index_l
 _refln_F_squared_calc
 _refln_F_squared_meas
 _refln_F_squared_sigma
 _refln_observed_status
   3   0   0    27976.53    24214.89    123.70 o
   4   0   0     1219.73     1299.30     13.22 o
   5   0   0     1793.78     1788.12     19.02 o
   6   0   0     2588.55     2566.59     22.28 o
   7   0   0     2269.73     2382.76     25.66 o
   8   0   0        7.75       11.12      2.59 o
   9   0   0      845.73      872.90     23.29 o
  10   0   0      385.52      386.65     12.19 o
  11   0   0       14.50       10.76      4.84 o
  12   0   0     1888.14     1963.73     50.44 o
  13   0   0      471.02      495.36     25.80 o
  14   0   0        0.47       -6.69      7.27 o
  15   0   0        4.11        4.05      5.70 o
   2   1   0        2.35        4.18      0.67 o
   3   1   0      840.99      908.43      7.35 o
   4   1   0        6.91        8.32      1.18 o
   5   1   0     2260.91     2125.76     21.45 o
   6   1   0     2209.69     2289.52     22.65 o
   7   1   0      114.57      127.70      4.33 o
   8   1   0      444.86      434.56      8.36 o
   9   1   0      352.31      353.39      8.48 o
  10   1   0        5.02        5.77      2.01 o
  11   1   0      521.74      552.51     11.08 o
  12   1   0      240.13      248.20      8.39 o
  13   1   0       15.21        9.16      3.17 o
  14   1   0       32.31       29.00      5.09 o
  15   1   0        4.79        1.53      4.37 o
   0   2   0     1261.66     1156.77     22.53 o
   1   2   0    11215.60    10665.39     55.01 o
   2   2   0      117.15      107.72      2.77 o
   3   2   0       39.44       47.70      1.69 o
   4   2   0      575.08      588.25      7.36 o
   5   2   0       84.91      110.07      3.02 o
   6   2   0     1213.50     1244.78     12.28 o
   7   2   0      460.63      461.41      7.29 o
   8   2   0      384.30      410.09      7.79 o
   9   2   0       86.83       90.54      4.06 o
  10   2   0      139.64      133.62      5.12 o
  11   2   0      123.13      109.99      4.96 o
  12   2   0      645.17      680.27     14.99 o
  13   2   0       17.69       23.84      5.12 o
  14   2   0      300.27      323.54     13.63 o
  15   2   0       40.71       44.40      7.18 o
   1   3   0      373.49      447.19      5.63 o
   2   3   0      116.01      120.53      3.08 o
   3   3   0     6225.64     6366.58     79.99 o
   4   3   0     1784.21     1756.28     17.65 o
   5   3   0     2329.57     2696.18     21.68 o
   6   3   0     4092.08     4320.28     31.44 o
   7   3   0     3312.34     3088.04     62.08 o
   8   3   0       94.11       91.78      3.08 o
   9   3   0      663.66      690.03      9.08 o
  10   3   0      611.49      637.97     11.01 o
  11   3   0       30.39       28.98      3.80 o
  12   3   0       50.54       56.01      5.96 o
  13   3   0      123.37      145.61     12.38 o
  14   3   0       44.13       43.53      6.21 o
  15   3   0       73.97       91.54      8.27 o
   0   4   0     1704.84     1716.02     20.08 o
   1   4   0        0.02        2.92      1.14 o
   2   4   0       69.27       64.54      2.07 o
   3   4   0       96.11       95.07      3.08 o
   4   4   0      246.23      226.93      5.97 o
   5   4   0       71.19      107.01      4.34 o
   6   4   0      760.53      862.96     13.92 o
   7   4   0      877.61      900.30     17.73 o
   8   4   0      346.51      327.66     10.11 o
   9   4   0       62.59       70.95      5.29 o
  10   4   0       20.13       11.64      4.38 o
  11   4   0        5.46       -1.52      2.85 o
  12   4   0        1.42       -3.95      4.06 o
  13   4   0      177.42      185.40     14.03 o
  14   4   0       11.74       15.06      5.60 o
   1   5   0       11.20       14.04      1.44 o
   2   5   0      255.89      284.60      6.42 o
   3   5   0      260.46      290.34      5.87 o
   4   5   0       49.25       30.25      1.66 o
   5   5   0      164.98      191.46      6.87 o
   6   5   0        0.13       -0.61      1.89 o
   7   5   0      559.94      592.14     15.24 o
   8   5   0     1130.09     1122.31     21.87 o
   9   5   0      234.53      250.28      9.85 o
  10   5   0       71.10       77.16      6.54 o
  11   5   0       13.34        8.05      4.27 o
  12   5   0       57.11       47.55      6.84 o
  13   5   0        0.86       -1.65      6.06 o
  14   5   0        1.55       -8.03      7.36 o
   0   6   0      422.19      440.55     13.69 o
   1   6   0      366.62      374.69      7.75 o
   2   6   0      261.36      257.71      8.22 o
   3   6   0      856.45      833.03     14.72 o
   4   6   0      560.26      601.61     11.50 o
   5   6   0      575.07      603.38     13.02 o
   6   6   0      717.17      752.69     14.92 o
   7   6   0       27.50       19.12      3.58 o
   8   6   0      445.73      505.11     16.39 o
   9   6   0       23.75       39.16      4.95 o
  10   6   0      389.71      372.43     13.01 o
  11   6   0      237.15      258.25     13.49 o
  12   6   0       47.60       45.78      8.55 o
  13   6   0       13.58        9.37      4.91 o
   1   7   0      295.77      289.36      6.90 o
   2   7   0      184.68      203.37      8.02 o
   3   7   0        2.91       -0.68      2.69 o
   4   7   0        0.54        5.80      3.54 o
   5   7   0      268.80      244.45      6.90 o
   6   7   0      250.85      240.87      9.21 o
   7   7   0      402.19      405.50     12.11 o
   8   7   0       18.33       16.30      3.35 o
   9   7   0       12.63        7.75      3.06 o
  10   7   0      383.98      376.01     16.31 o
  11   7   0       10.81       15.81      5.70 o
  12   7   0       40.75       48.14      6.76 o
  13   7   0      106.31      125.44     12.16 o
   0   8   0       79.86       66.96      4.81 o
   1   8   0      137.36      137.10      7.24 o
   2   8   0      562.93      568.42     14.26 o
   3   8   0       42.53       44.39      4.68 o
   4   8   0     1215.24     1204.68     18.18 o
   5   8   0      304.05      302.13      6.78 o
   6   8   0        2.20        0.50      3.03 o
   7   8   0       54.95       65.57      5.68 o
   8   8   0       99.97       79.97      6.17 o
   9   8   0       24.73       20.77      4.63 o
  10   8   0        9.75       16.78      5.60 o
  11   8   0       25.49       25.78      6.46 o
  12   8   0        4.12       -2.36      4.71 o
   1   9   0     1011.25     1001.54     20.08 o
   2   9   0      820.96      828.27     21.88 o
   3   9   0      206.45      218.34      8.46 o
   4   9   0     1292.14     1324.11     20.72 o
   5   9   0      450.02      456.92     15.32 o
   6   9   0      115.18      115.41      8.38 o
   7   9   0      156.44      141.70      8.24 o
   8   9   0      236.76      229.80     12.44 o
   9   9   0       23.03       17.87      4.70 o
  10   9   0       11.36       13.03      5.38 o
  11   9   0       35.10       50.02      9.16 o
   0  10   0      842.39      861.14     25.69 o
   1  10   0      230.33      233.90      8.74 o
   2  10   0       85.91       82.18      6.99 o
   3  10   0     2336.64     2367.57     28.38 o
   4  10   0      127.39      138.53      7.73 o
   5  10   0       15.79       29.99      5.39 o
   6  10   0      507.31      505.95     16.57 o
   7  10   0      201.90      208.60     12.30 o
   8  10   0        1.05        7.22      5.55 o
   9  10   0      212.26      217.12     13.75 o
  10  10   0        5.66        5.04      5.31 o
   1  11   0        9.86        2.59      4.01 o
   2  11   0      836.98      828.06     20.79 o
   3  11   0      136.36      145.15      8.01 o
   4  11   0        0.43        6.12      4.57 o
   5  11   0      144.84      151.92     12.95 o
   6  11   0       23.77       35.44      6.34 o
   7  11   0        2.82        3.72      4.72 o
   8  11   0        0.05        1.71      4.70 o
   9  11   0        2.30        6.99      4.96 o
   0  12   0      158.42      138.99     14.79 o
   1  12   0      116.62      110.60      8.64 o
   2  12   0      171.42      173.92     10.53 o
   3  12   0       57.51       58.15      8.98 o
   4  12   0      230.99      246.55     13.38 o
   5  12   0       93.04      106.62     13.99 o
   6  12   0        0.80        9.11      4.90 o
   7  12   0       65.17       69.32      8.51 o
   1  13   0       92.16       87.50      9.19 o
   2  13   0       87.44       86.57      8.36 o
   3  13   0      103.88      117.08     12.45 o
   4  13   0       30.04       38.70      8.46 o
   5  13   0        1.01       -2.01      5.86 o
 -15   1   1       52.08       61.71      7.56 o
 -14   1   1        2.89        2.74      3.25 o
 -13   1   1      118.64      111.42      7.78 o
 -12   1   1     1441.91     1465.48     22.61 o
 -11   1   1       15.21       18.92      2.69 o
 -10   1   1      191.79      193.89      6.52 o
  -9   1   1      113.18      111.02      5.11 o
  -8   1   1      424.17      414.44     10.72 o
  -7   1   1      207.36      184.12      4.72 o
  -6   1   1      153.25      143.90      3.12 o
  -5   1   1      686.21      722.73      9.24 o
  -4   1   1      393.69      441.45      4.08 o
  -3   1   1      126.32      103.76      1.90 o
  -2   1   1       63.53       52.42      1.28 o
   2   1   1     1331.93     1371.42      8.03 o
   3   1   1      801.30      836.64      7.34 o
   4   1   1      253.63      282.61      4.39 o
   5   1   1     1094.99     1021.31     13.09 o
   6   1   1     1643.31     1561.61     17.05 o
   7   1   1     1457.64     1557.32     18.45 o
   8   1   1       45.56       53.15      3.68 o
   9   1   1      408.01      414.36      9.54 o
  10   1   1        0.09       -1.32      1.81 o
  11   1   1        9.07        6.82      1.96 o
  12   1   1       45.79       39.72      3.69 o
  13   1   1       18.42       21.08      4.42 o
  14   1   1       17.90        6.21      4.03 o
  15   1   1       22.78       25.67      4.92 o
 -15   2   1        2.46        4.53      4.27 o
 -14   2   1      162.97      170.22     11.23 o
 -13   2   1       24.79       17.11      3.44 o
 -12   2   1       23.23       16.61      3.03 o
 -11   2   1     1995.43     2096.52     19.06 o
 -10   2   1       39.52       39.85      3.08 o
  -9   2   1      200.79      193.11      5.61 o
  -8   2   1       27.72       17.70      1.93 o
  -7   2   1      187.84      212.68      3.88 o
  -6   2   1        6.15        0.73      0.83 o
  -5   2   1        8.19        8.58      0.84 o
  -4   2   1       38.26       21.69      1.17 o
  -3   2   1      105.44       83.29      2.27 o
  -2   2   1        0.21        7.73      1.72 o
  -1   2   1      393.64      479.20      3.53 o
   0   2   1       89.90      109.42      1.82 o
   1   2   1     5585.96     5576.52     18.62 o
   2   2   1    10520.32    10516.12     65.54 o
   3   2   1      609.00      578.02      4.76 o
   4   2   1      655.84      703.79      7.82 o
   5   2   1        7.80        3.34      0.99 o
   6   2   1       74.97       78.09      2.99 o
   7   2   1       81.83       67.39      2.70 o
   8   2   1        1.31        2.50      1.04 o
   9   2   1      368.41      351.34      7.59 o
  10   2   1      735.50      739.26     10.98 o
  11   2   1      171.32      186.58      5.93 o
  12   2   1        5.09        3.88      3.05 o
  13   2   1       41.05       30.14      5.46 o
  14   2   1      328.40      319.85     13.95 o
 -15   3   1       20.39       16.32      6.75 o
 -14   3   1        0.14       -0.06      3.53 o
 -13   3   1      189.46      171.58     13.35 o
 -12   3   1       74.39       65.37      6.02 o
 -11   3   1        2.00       -3.79      2.97 o
 -10   3   1      141.39      130.73      5.85 o
  -9   3   1       61.09       58.58      2.49 o
  -8   3   1        8.04        4.83      1.61 o
  -7   3   1      903.46      936.52     21.57 o
  -6   3   1      226.89      255.92      6.24 o
  -5   3   1      642.99      648.77     10.23 o
  -4   3   1     1548.34     1528.66     13.99 o
  -3   3   1      391.01      405.57      5.92 o
  -2   3   1       55.46       65.00      1.85 o
  -1   3   1     2960.04     2874.75     19.81 o
   0   3   1      882.69      835.92      6.71 o
   1   3   1    19157.72    19257.24    154.31 o
   2   3   1     4803.72     4785.19     30.09 o
   3   3   1       10.13       15.69      0.90 o
   4   3   1       92.64      111.97      2.26 o
   5   3   1     4660.14     4740.68     70.50 o
   6   3   1      251.21      212.73      5.67 o
   7   3   1       16.81       19.54      1.98 o
   8   3   1       72.92       71.94      3.84 o
   9   3   1      145.73      123.03      4.43 o
  10   3   1      134.35      130.91      5.45 o
  11   3   1        6.54       14.10      3.65 o
  12   3   1       64.51       80.67      8.95 o
  13   3   1      618.03      621.90     21.10 o
  14   3   1      213.09      230.92     12.28 o
 -14   4   1       60.92       72.52     11.72 o
 -13   4   1      206.09      212.47     16.64 o
 -12   4   1      202.57      199.56     10.32 o
 -11   4   1      105.98       98.37      9.74 o
 -10   4   1      578.90      578.23     14.65 o
  -9   4   1     1577.83     1624.86     23.52 o
  -8   4   1       58.86       53.26      4.77 o
  -7   4   1        1.00        3.98      2.16 o
  -6   4   1     2764.69     2680.78     34.69 o
  -5   4   1       73.85       64.82      3.39 o
  -4   4   1     1221.27     1178.91     13.00 o
  -3   4   1     5135.23     5270.27     65.20 o
  -2   4   1       83.36       92.49      2.39 o
  -1   4   1     4375.31     4481.46     42.08 o
   0   4   1     1638.69     1676.25     14.27 o
   1   4   1     1317.08     1401.19     12.48 o
   2   4   1     1528.90     1597.97     12.52 o
   3   4   1     2755.71     2761.11     16.75 o
   4   4   1     1353.63     1326.22     14.35 o
   5   4   1      909.22     1044.55     10.33 o
   6   4   1      940.04     1038.15     18.08 o
   7   4   1      203.66      195.43      8.23 o
   8   4   1        0.82        1.09      2.84 o
   9   4   1      406.00      410.26     12.86 o
  10   4   1      171.10      189.58     10.34 o
  11   4   1        0.85        2.65      3.50 o
  12   4   1      207.72      214.34     10.58 o
  13   4   1      254.69      248.32     14.05 o
  14   4   1       42.87       22.50      8.55 o
 -14   5   1        2.53       -3.49      6.77 o
 -13   5   1        4.14       -1.40      5.12 o
 -12   5   1      317.13      300.77     14.02 o
 -11   5   1      346.95      335.41     12.16 o
 -10   5   1       17.45       17.26      5.39 o
  -9   5   1      398.13      429.08     12.95 o
  -8   5   1     1269.34     1327.96     21.44 o
  -7   5   1       16.80       21.61      3.68 o
  -6   5   1       18.91       25.22      4.24 o
  -5   5   1     1836.39     1869.57     20.31 o
  -4   5   1     5295.67     5701.27     47.58 o
  -3   5   1      527.07      498.15      7.82 o
  -2   5   1     2481.70     2373.97     18.08 o
  -1   5   1     4069.01     4086.50     21.27 o
   0   5   1      240.79      226.44      5.20 o
   1   5   1     1399.33     1417.44     13.49 o
   2   5   1        4.77       11.66      2.47 o
   3   5   1     1496.24     1586.32     14.39 o
   4   5   1     1325.45     1340.39     12.25 o
   5   5   1       64.50       41.05      5.39 o
   6   5   1        7.81        4.48      1.30 o
   7   5   1      281.60      249.55      6.75 o
   8   5   1      123.59      112.13      6.73 o
   9   5   1      137.55      159.99     10.58 o
  10   5   1      119.85       96.53     11.33 o
  11   5   1        8.51        9.65      4.65 o
  12   5   1       20.13       17.09      4.96 o
  13   5   1       12.20        7.31      5.66 o
  14   5   1       82.82      114.44     14.71 o
 -14   6   1       21.99       14.45      7.94 o
 -13   6   1       25.39       23.49      4.53 o
 -12   6   1       17.47       18.60      4.58 o
 -11   6   1      138.78      138.33      9.18 o
 -10   6   1      641.06      665.28     17.89 o
  -9   6   1      809.02      829.89     15.66 o
  -8   6   1        0.26        7.48      3.32 o
  -7   6   1     2071.38     2011.63     25.43 o
  -6   6   1     1630.57     1479.37     20.10 o
  -5   6   1      357.98      349.15     10.61 o
  -4   6   1     5164.15     5350.99     70.86 o
  -3   6   1      961.57      823.73     11.03 o
  -2   6   1     3027.64     3084.91     26.23 o
  -1   6   1      187.70      180.77      4.99 o
   0   6   1      111.73       85.18      3.82 o
   1   6   1      741.00      688.72     13.34 o
   2   6   1        0.21        3.01      2.08 o
   3   6   1      803.86      795.68     13.22 o
   4   6   1      228.11      211.70      6.17 o
   5   6   1       17.94       10.85      2.31 o
   6   6   1      141.25      141.37      5.01 o
   7   6   1      158.58      149.39      5.32 o
   8   6   1       54.95       57.78      5.81 o
   9   6   1      105.39       77.66      8.80 o
  10   6   1      888.87      835.05     27.21 o
  11   6   1      138.93      135.30     14.65 o
  12   6   1       38.58       14.57      9.88 o
  13   6   1       99.58      111.51     16.65 o
 -13   7   1      100.64      117.01     10.09 o
 -12   7   1       21.42       29.79      5.41 o
 -11   7   1       13.80       14.73      4.70 o
 -10   7   1        5.18        9.91      5.61 o
  -9   7   1       11.92       10.61      3.49 o
  -8   7   1       23.05       19.48      3.04 o
  -7   7   1        3.77        5.00      3.01 o
  -6   7   1       30.89       25.89      3.48 o
  -5   7   1        2.51        4.98      1.68 o
  -4   7   1      190.16      206.81      5.95 o
  -3   7   1       37.67       42.25      3.84 o
  -2   7   1      581.13      645.39     13.97 o
  -1   7   1      308.71      311.70      7.59 o
   0   7   1      359.98      364.79      8.43 o
   1   7   1      117.30      136.51      6.51 o
   2   7   1     1070.29     1080.46     15.89 o
   3   7   1      200.86      188.82      6.61 o
   4   7   1       49.04       56.25      3.81 o
   5   7   1      562.45      581.38      9.97 o
   6   7   1      242.52      240.22      7.95 o
   7   7   1       19.18       17.51      2.94 o
   8   7   1      253.65      231.50     12.13 o
   9   7   1      215.14      202.94     10.85 o
  10   7   1      436.89      388.75     22.62 o
  11   7   1        8.38        1.45      5.60 o
  12   7   1      210.58      238.95     16.21 o
  13   7   1      163.15      188.28     12.99 o
 -12   8   1        0.55       -2.93      4.44 o
 -11   8   1      290.50      291.11     15.21 o
 -10   8   1      162.05      159.54      9.54 o
  -9   8   1      143.01      134.19      8.58 o
  -8   8   1      205.08      193.18      9.99 o
  -7   8   1       27.47       28.30      3.53 o
  -6   8   1        4.97        9.90      3.10 o
  -5   8   1       38.59       40.62      3.14 o
  -4   8   1       82.44       71.68      4.91 o
  -3   8   1      317.91      313.69      9.70 o
  -2   8   1       31.89       26.32      3.33 o
  -1   8   1      622.57      675.28     11.95 o
   0   8   1        0.14        2.85      1.77 o
   1   8   1       92.95       94.10      6.32 o
   2   8   1      125.35      133.08      6.27 o
   3   8   1       28.02       33.21      3.43 o
   4   8   1      411.55      411.84     10.18 o
   5   8   1      910.13      927.60     13.74 o
   6   8   1        9.62       19.61      3.39 o
   7   8   1      361.31      368.37     10.50 o
   8   8   1      637.10      669.83     18.05 o
   9   8   1        1.35       -2.61      3.39 o
  10   8   1      158.63      177.28     13.84 o
  11   8   1      279.23      280.64     15.33 o
  12   8   1        5.55       12.23      6.48 o
 -11   9   1        0.24       -4.48      4.76 o
 -10   9   1       94.60      117.92     10.02 o
  -9   9   1      492.50      479.17     16.41 o
  -8   9   1        1.10        8.69      3.80 o
  -7   9   1       62.33       61.53      6.32 o
  -6   9   1        0.35        1.52      4.72 o
  -5   9   1       13.91       16.78      4.51 o
  -4   9   1      171.18      183.03      8.10 o
  -3   9   1       17.08       19.53      3.84 o
  -2   9   1      114.63      125.00      7.36 o
  -1   9   1      245.79      255.32      9.44 o
   0   9   1      161.29      154.35      5.47 o
   1   9   1       73.07       82.03      6.45 o
   2   9   1      293.63      309.05     10.03 o
   3   9   1       42.32       48.87      4.37 o
   4   9   1      114.69      106.68      5.68 o
   5   9   1       71.36       73.70      6.18 o
   6   9   1       88.00       91.69      5.74 o
   7   9   1        2.86        7.88      3.59 o
   8   9   1       83.86       82.37      7.78 o
   9   9   1       33.47       35.27      6.67 o
  10   9   1       16.68        3.03      6.19 o
  11   9   1       48.19       49.83      7.63 o
 -10  10   1       48.11       48.38      7.68 o
  -9  10   1       18.97       22.21      5.37 o
  -8  10   1       23.72       24.38      5.36 o
  -7  10   1       55.17       65.59      6.94 o
  -6  10   1       41.42       36.66      5.59 o
  -5  10   1       42.44       42.95      5.84 o
  -4  10   1      334.29      345.87     12.24 o
  -3  10   1      211.53      216.69      9.59 o
  -2  10   1        3.76        2.37      5.30 o
  -1  10   1       33.19       32.36      6.27 o
   0  10   1        0.27       -1.67      2.83 o
   1  10   1        1.81        1.77      3.08 o
   2  10   1        8.76        9.76      3.89 o
   3  10   1      474.33      474.31     12.91 o
   4  10   1      206.39      218.17     10.42 o
   5  10   1        1.29        1.75      5.36 o
   6  10   1      168.51      181.14     11.06 o
   7  10   1       95.81      102.16      7.46 o
   8  10   1       10.63        5.12      5.12 o
   9  10   1        6.34       -0.35      5.74 o
  10  10   1        0.40       -0.88      6.20 o
  -9  11   1       75.48       63.61      8.57 o
  -8  11   1       23.39       27.82      7.34 o
  -7  11   1      140.53      147.45     10.06 o
  -6  11   1        8.97        1.66      5.98 o
  -5  11   1      101.91      109.82     10.91 o
  -4  11   1        7.78       15.23      5.18 o
  -3  11   1        6.69        7.59      4.01 o
  -2  11   1      216.89      220.05     10.46 o
  -1  11   1      142.56      125.15      9.49 o
   0  11   1       12.27        3.64      5.46 o
   1  11   1       16.10       16.56      5.55 o
   2  11   1       51.75       58.35      4.98 o
   3  11   1      327.11      323.74     13.40 o
   4  11   1      218.95      235.76     13.02 o
   5  11   1      108.89      115.28      7.88 o
   6  11   1        2.75        8.02      4.41 o
   7  11   1        3.23        6.22      5.65 o
   8  11   1       14.73       16.51      6.65 o
   9  11   1       37.62       26.91      6.80 o
  -7  12   1        4.10        1.73      5.47 o
  -6  12   1       27.54       34.73      6.71 o
  -5  12   1        0.23        7.86      5.20 o
  -4  12   1       92.15      103.80      9.82 o
  -3  12   1      127.33      145.92     10.96 o
  -2  12   1       35.14       36.84      5.81 o
  -1  12   1      147.44      162.70     11.20 o
   0  12   1        0.07       -4.40      4.27 o
   1  12   1      440.22      412.42     13.94 o
   2  12   1        3.41        4.90      5.17 o
   3  12   1       25.12       23.83      5.19 o
   4  12   1        9.77        8.16      4.86 o
   5  12   1       38.53       39.87      6.97 o
   6  12   1        2.34       12.67      5.03 o
   7  12   1       24.79       27.08      7.21 o
  -5  13   1        8.78       17.02      6.21 o
  -4  13   1        8.01       11.80      5.74 o
  -3  13   1        0.59        9.68      6.21 o
  -2  13   1      144.18      106.88     12.09 o
  -1  13   1       71.60       97.97      8.39 o
   0  13   1       19.73       20.99      5.09 o
   1  13   1       15.95       17.82      4.39 o
   2  13   1      235.71      245.07     11.81 o
   3  13   1        2.30        1.83      3.99 o
   4  13   1        7.54       10.67      4.78 o
   5  13   1        9.66        1.24      6.79 o
 -15   0   2        6.46        6.93     13.41 o
 -14   0   2      733.04      778.28     25.41 o
 -13   0   2     1429.90     1469.50     46.21 o
 -12   0   2      174.16      171.06      9.59 o
 -11   0   2     1068.31     1122.89     20.37 o
 -10   0   2       69.87       55.31      5.17 o
  -9   0   2     1810.27     1788.39     23.35 o
  -8   0   2       12.15        5.81      2.01 o
  -7   0   2     1558.47     1534.58     16.90 o
  -6   0   2       15.72       25.68      1.65 o
  -5   0   2       10.17        8.70      1.14 o
  -4   0   2     1270.67     1082.52      7.90 o
  -3   0   2      817.02      730.26      5.54 o
  -2   0   2      307.48      356.14      3.80 o
  -1   0   2      459.77      473.73      6.30 o
   0   0   2     2950.46     2596.30     13.42 o
   1   0   2      158.85      141.83      3.33 o
   2   0   2       42.39       60.33      2.81 o
   3   0   2     1240.57     1204.96      8.60 o
   4   0   2     2135.73     2074.54     13.86 o
   5   0   2     1460.91     1574.82     14.80 o
   6   0   2     1236.65     1419.39     19.38 o
   7   0   2     2547.96     2723.92     26.61 o
   8   0   2      267.39      280.97      9.29 o
   9   0   2      392.67      407.43     10.82 o
  10   0   2       80.83       67.05      5.90 o
  11   0   2      308.52      300.02     17.46 o
  12   0   2      840.49      874.36     44.74 o
  13   0   2      200.41      205.18     19.56 o
  14   0   2        3.86        0.98      6.01 o
 -15   1   2      101.29      106.97      9.04 o
 -14   1   2       15.56       24.60      3.68 o
 -13   1   2       92.05       92.84      6.35 o
 -12   1   2      190.03      201.55      6.83 o
 -11   1   2      249.12      251.15      7.26 o
 -10   1   2      783.28      748.19     11.74 o
  -9   1   2      824.47      844.77     11.11 o
  -8   1   2      907.48      883.84      8.88 o
  -7   1   2      116.20       87.07      2.75 o
  -6   1   2     6863.69     7554.38     47.60 o
  -5   1   2     2897.92     3088.00     24.29 o
  -4   1   2       36.99       32.95      1.08 o
  -3   1   2      387.20      441.53      4.15 o
  -2   1   2       29.69       51.51      1.15 o
  -1   1   2     2866.79     2576.67      8.26 o
   0   1   2     6723.88     6713.88     26.23 o
   1   1   2      766.76      782.13      4.31 o
   2   1   2    10695.31    10643.89     49.86 o
   3   1   2       62.65       81.64      2.16 o
   4   1   2     1712.67     1613.46     13.75 o
   5   1   2      843.12      789.54     12.54 o
   6   1   2       25.18       47.89      2.20 o
   7   1   2     1544.17     1609.67     18.50 o
   8   1   2        7.46        6.19      1.28 o
   9   1   2      458.98      463.53     10.18 o
  10   1   2      663.82      712.17     12.65 o
  11   1   2      133.63      140.86      6.12 o
  12   1   2      117.59      111.97      7.67 o
  13   1   2       53.16       55.29      6.07 o
  14   1   2        0.76       -5.58      4.09 o
 -15   2   2       19.30       12.69      4.26 o
 -14   2   2       48.38       47.61      4.91 o
 -13   2   2       97.96       93.59      5.78 o
 -12   2   2        0.66        3.14      3.37 o
 -11   2   2      889.52      861.65     13.02 o
 -10   2   2      269.53      245.69      7.32 o
  -9   2   2       85.88       88.02      3.33 o
  -8   2   2        1.10        2.46      0.93 o
  -7   2   2      557.21      569.57      6.76 o
  -6   2   2     1501.03     1593.58     10.21 o
  -5   2   2      590.65      665.21      6.03 o
  -4   2   2        4.13        1.96      1.03 o
  -3   2   2      865.80      805.77      6.14 o
  -2   2   2    12368.54    11955.48     52.60 o
  -1   2   2       90.19       73.73      2.86 o
   0   2   2     3681.87     3363.55     12.43 o
   1   2   2    64815.42    59130.00    689.10 o
   2   2   2     5082.66     4783.96     17.04 o
   3   2   2     2602.89     2488.87     16.82 o
   4   2   2     4596.73     4564.93     30.01 o
   5   2   2       21.47       21.64      1.70 o
   6   2   2     1160.78     1168.48     17.13 o
   7   2   2      126.03       98.02      3.02 o
   8   2   2      482.08      480.54      7.99 o
   9   2   2       76.10       81.05      3.82 o
  10   2   2      376.37      373.34      8.59 o
  11   2   2      259.65      242.10      8.63 o
  12   2   2       13.51       13.07      4.00 o
  13   2   2      122.31      124.48      8.89 o
  14   2   2       33.81       36.48      5.70 o
 -15   3   2       52.15       52.86      7.25 o
 -14   3   2       30.53       31.41      4.66 o
 -13   3   2        1.00       -4.23      2.82 o
 -12   3   2       88.04       74.46      5.58 o
 -11   3   2      423.82      388.83     11.22 o
 -10   3   2      151.37      145.44      5.31 o
  -9   3   2      128.68      116.12      3.96 o
  -8   3   2       36.87       26.71      2.42 o
  -7   3   2      904.42      893.04      8.24 o
  -6   3   2      472.57      410.24      6.12 o
  -5   3   2      197.24      257.35      4.04 o
  -4   3   2     1013.59     1005.70      9.27 o
  -3   3   2      985.73      977.99     10.88 o
  -2   3   2      677.87      619.09      5.67 o
  -1   3   2       13.27       19.90      1.20 o
   0   3   2     3228.90     3349.27     12.48 o
   1   3   2    11617.41    12014.25     77.62 o
   2   3   2        3.27        1.11      0.87 o
   3   3   2     4276.12     4190.30     27.74 o
   4   3   2      180.79      164.09      3.42 o
   5   3   2      556.09      593.81      7.63 o
   6   3   2     1832.59     1716.88     27.78 o
   7   3   2      140.44      121.80      3.62 o
   8   3   2      690.19      682.99      9.67 o
   9   3   2     1627.47     1635.92     22.06 o
  10   3   2      306.38      331.85     10.57 o
  11   3   2        4.31        4.29      3.52 o
  12   3   2      183.07      181.81     11.38 o
  13   3   2      117.14      106.54      9.32 o
  14   3   2       77.65       88.83      8.10 o
 -14   4   2       26.00       22.40      6.06 o
 -13   4   2       56.68       61.68      6.74 o
 -12   4   2        2.12        6.79      3.04 o
 -11   4   2      174.37      172.18      8.58 o
 -10   4   2       57.61       62.41      5.27 o
  -9   4   2      419.22      407.24     12.33 o
  -8   4   2      742.80      735.77     12.76 o
  -7   4   2      277.83      315.37      7.74 o
  -6   4   2      107.91      116.53      3.21 o
  -5   4   2      637.01      622.41      8.82 o
  -4   4   2      318.01      331.75      4.77 o
  -3   4   2       94.97      126.14      3.03 o
  -2   4   2     1076.60     1088.95      8.10 o
  -1   4   2      271.03      304.43      4.09 o
   0   4   2     4051.37     4311.39     38.81 o
   1   4   2        5.19       10.08      1.81 o
   2   4   2        1.41        3.61      1.53 o
   3   4   2      977.40      988.87      8.73 o
   4   4   2     1894.75     1983.60     12.34 o
   5   4   2      576.99      640.51      6.66 o
   6   4   2      528.64      502.16      7.87 o
   7   4   2      806.65      793.08     11.73 o
   8   4   2        1.03       -1.33      1.59 o
   9   4   2      368.04      367.59     10.35 o
  10   4   2      230.26      198.79     11.05 o
  11   4   2       63.62       53.44      6.39 o
  12   4   2       13.19       24.35      5.36 o
  13   4   2       84.76       75.82      8.31 o
  14   4   2        0.32        2.73      4.25 o
 -14   5   2        0.38        6.91      5.91 o
 -13   5   2        3.37        4.33      4.36 o
 -12   5   2        1.94       -0.46      3.29 o
 -11   5   2       60.13       55.63      5.60 o
 -10   5   2       14.23       10.44      3.72 o
  -9   5   2        0.02       -1.64      2.97 o
  -8   5   2       14.95       16.04      1.69 o
  -7   5   2      191.93      198.59      6.44 o
  -6   5   2      423.77      384.79      8.37 o
  -5   5   2      569.84      629.21      8.32 o
  -4   5   2      237.91      246.71      5.53 o
  -3   5   2      389.54      457.95      6.76 o
  -2   5   2      722.43      682.47      8.09 o
  -1   5   2      808.37      907.36      9.27 o
   0   5   2        8.89       10.24      1.45 o
   1   5   2       63.35       82.03      3.28 o
   2   5   2       10.79       20.42      2.13 o
   3   5   2       53.11       65.70      2.94 o
   4   5   2     1240.57     1318.24     11.09 o
   5   5   2      856.77      913.41      9.96 o
   6   5   2      174.18      177.39      4.19 o
   7   5   2      200.73      195.02      5.98 o
   8   5   2       22.86       30.95      4.00 o
   9   5   2      238.72      238.71     13.99 o
  10   5   2        7.05        8.71      4.22 o
  11   5   2        7.65        7.53      4.87 o
  12   5   2       78.74       76.38      7.96 o
  13   5   2        2.46        2.60      7.53 o
 -14   6   2        9.16        9.79      6.48 o
 -13   6   2       13.64        8.53      4.34 o
 -12   6   2       41.06       34.66      5.15 o
 -11   6   2        2.93        0.99      3.26 o
 -10   6   2       80.69       65.59      5.91 o
  -9   6   2        0.77        0.93      3.10 o
  -8   6   2      251.85      248.89      7.93 o
  -7   6   2      947.95      879.62     14.01 o
  -6   6   2       63.07       62.28      4.38 o
  -5   6   2      124.08      143.72      4.60 o
  -4   6   2      587.27      662.20      9.67 o
  -3   6   2      749.39      746.80      9.57 o
  -2   6   2       13.12        9.28      1.64 o
  -1   6   2        0.13        3.68      1.55 o
   0   6   2       46.98       68.84      3.19 o
   1   6   2      198.84      190.11      5.54 o
   2   6   2      600.85      590.67     10.07 o
   3   6   2      570.13      646.78     10.41 o
   4   6   2      141.15      122.73      4.08 o
   5   6   2      242.11      223.33      5.26 o
   6   6   2       40.48       30.07      2.26 o
   7   6   2      318.49      281.82      7.05 o
   8   6   2        5.77        0.70      3.44 o
   9   6   2        0.27       -1.29      4.08 o
  10   6   2       10.90        8.92      4.92 o
  11   6   2        0.16        7.50      6.88 o
  12   6   2        1.50        8.47      7.68 o
  13   6   2       69.57       66.45      9.93 o
 -13   7   2        3.56       -7.84      5.78 o
 -12   7   2       24.49       19.79      4.44 o
 -11   7   2      112.65      121.50      8.28 o
 -10   7   2       27.51       27.66      5.58 o
  -9   7   2       10.64       10.64      3.26 o
  -8   7   2       52.82       62.56      5.78 o
  -7   7   2       33.48       34.89      3.68 o
  -6   7   2      135.69      112.22      4.63 o
  -5   7   2       16.83       15.11      1.94 o
  -4   7   2        1.07        0.84      1.55 o
  -3   7   2      934.21      918.49     12.73 o
  -2   7   2       38.00       46.21      3.32 o
  -1   7   2      314.97      283.59      6.67 o
   0   7   2      980.71      953.34     12.15 o
   1   7   2       13.23       18.74      2.49 o
   2   7   2     1036.75     1056.38     15.25 o
   3   7   2      580.44      566.95     10.66 o
   4   7   2       53.92       59.07      3.65 o
   5   7   2      867.30      844.26     10.39 o
   6   7   2      199.36      163.44      5.12 o
   7   7   2        5.33        4.34      3.61 o
   8   7   2       39.03       31.06      6.27 o
   9   7   2       15.98        9.35      6.15 o
  10   7   2       73.00       64.80     10.37 o
  11   7   2       29.74       34.62     12.91 o
  12   7   2       35.74       48.87      7.40 o
 -12   8   2        3.10       -2.30      4.39 o
 -11   8   2       10.33        8.51      4.02 o
 -10   8   2       73.13       77.91      6.94 o
  -9   8   2      227.26      250.34     11.63 o
  -8   8   2       60.16       64.09      6.05 o
  -7   8   2        4.17        0.76      2.93 o
  -6   8   2        0.36        2.83      1.84 o
  -5   8   2       20.53       18.35      1.97 o
  -4   8   2      107.20      108.08      5.50 o
  -3   8   2       71.93       91.88      5.30 o
  -2   8   2      517.97      550.30     11.49 o
  -1   8   2      471.64      477.64      9.24 o
   0   8   2       46.81       46.14      4.19 o
   1   8   2       85.89       96.65      4.46 o
   2   8   2       57.00       55.21      4.12 o
   3   8   2      483.04      496.87     10.70 o
   4   8   2      423.28      393.61      9.39 o
   5   8   2       40.81       43.63      3.17 o
   6   8   2      179.46      177.04      7.37 o
   7   8   2      299.43      290.23     11.22 o
   8   8   2      131.86      125.82      9.06 o
   9   8   2       19.30       10.43      3.92 o
  10   8   2      191.49      184.54     11.66 o
  11   8   2        2.76        3.53      5.21 o
 -11   9   2       61.93       59.61      7.31 o
 -10   9   2       58.13       55.44      6.48 o
  -9   9   2      197.13      200.30     10.95 o
  -8   9   2        4.62       10.47      3.71 o
  -7   9   2        0.16        0.68      3.79 o
  -6   9   2        6.46        5.92      3.22 o
  -5   9   2      107.57       95.89      7.47 o
  -4   9   2       40.83       43.39      4.79 o
  -3   9   2       63.80       62.54      5.09 o
  -2   9   2      363.75      349.67      9.89 o
  -1   9   2      122.48      123.98      6.37 o
   0   9   2       35.32       36.86      4.33 o
   1   9   2      173.82      181.32      6.35 o
   2   9   2      206.06      206.19      7.67 o
   3   9   2      224.84      236.70      8.03 o
   4   9   2       28.16       26.08      3.15 o
   5   9   2       53.05       37.82      3.71 o
   6   9   2      155.39      144.03      7.22 o
   7   9   2       66.54       68.00      9.61 o
   8   9   2       44.04       36.40      5.59 o
   9   9   2       16.49       14.97      5.08 o
  10   9   2        0.89        4.62      5.21 o
  11   9   2      161.33      181.38     15.51 o
 -10  10   2      443.96      490.02     17.91 o
  -9  10   2       49.82       45.22      6.35 o
  -8  10   2       67.54       66.89      7.22 o
  -7  10   2       61.71       59.87      6.52 o
  -6  10   2      170.61      167.46     10.05 o
  -5  10   2       46.13       53.95      7.27 o
  -4  10   2      601.25      606.30     14.28 o
  -3  10   2      579.93      551.90     13.88 o
  -2  10   2       27.92       36.36      6.55 o
  -1  10   2      716.94      716.13     14.93 o
   0  10   2      100.60      104.15      5.52 o
   1  10   2        0.00        7.27      2.88 o
   2  10   2      425.28      437.34     10.21 o
   3  10   2      576.39      604.23     13.48 o
   4  10   2      180.10      167.14      8.33 o
   5  10   2      148.65      127.67      8.13 o
   6  10   2       10.01        3.62      2.93 o
   7  10   2        3.25       -0.39      3.87 o
   8  10   2       79.83       73.16      8.31 o
   9  10   2        2.13        0.49     10.16 o
  10  10   2       30.41       29.51      8.87 o
  -9  11   2      205.49      225.70     12.96 o
  -8  11   2        2.25        7.05      4.99 o
  -7  11   2      180.18      194.19     11.39 o
  -6  11   2        2.42        6.34      8.75 o
  -5  11   2       77.94       77.38      8.62 o
  -4  11   2        2.84        7.72      4.53 o
  -3  11   2        8.50       16.58      5.16 o
  -2  11   2      160.81      176.30      8.69 o
  -1  11   2      159.75      164.39      7.86 o
   0  11   2        0.08        2.54      3.98 o
   1  11   2       30.83       34.91      3.70 o
   2  11   2      278.93      296.70      8.92 o
   3  11   2      121.13      101.21      6.60 o
   4  11   2      141.38      135.84      7.71 o
   5  11   2      338.81      311.77     11.05 o
   6  11   2       77.60       89.98      8.00 o
   7  11   2       67.90       62.00      8.07 o
   8  11   2       13.60       12.35      5.74 o
  -7  12   2       89.10       86.54      8.27 o
  -6  12   2      206.74      216.68     12.18 o
  -5  12   2      174.06      200.79     13.72 o
  -4  12   2       12.05       12.19      4.87 o
  -3  12   2      227.20      234.39     12.54 o
  -2  12   2      276.81      294.47     11.59 o
  -1  12   2        2.72        7.58      4.01 o
   0  12   2      356.98      356.30     13.62 o
   1  12   2      445.13      481.21     13.72 o
   2  12   2        7.44       11.94      5.71 o
   3  12   2      403.75      443.86     15.16 o
   4  12   2      539.49      591.56     15.80 o
   5  12   2       45.95       57.75      5.90 o
   6  12   2        0.41        7.63      5.44 o
   7  12   2      342.40      399.58     19.47 o
  -5  13   2        1.53        8.99      5.97 o
  -4  13   2       78.00       88.88      8.86 o
  -3  13   2        1.40       12.81      6.16 o
  -2  13   2      173.30      205.43     13.78 o
  -1  13   2      176.74      196.51     10.23 o
   0  13   2       68.59       78.53      6.51 o
   1  13   2       17.39       19.72      5.57 o
   2  13   2      201.84      188.89     10.47 o
   3  13   2      298.51      314.29     14.89 o
   4  13   2        6.49       17.51      4.48 o
 -15   1   3       31.48       31.97      4.73 o
 -14   1   3       21.40       10.44      4.41 o
 -13   1   3       19.81       22.56      3.67 o
 -12   1   3        3.99        2.99      2.21 o
 -11   1   3      673.72      668.75     11.63 o
 -10   1   3      651.63      648.43     10.24 o
  -9   1   3       28.60       39.15      2.19 o
  -8   1   3       19.22        9.43      1.21 o
  -7   1   3      555.28      457.79      5.62 o
  -6   1   3     4789.52     5046.86     33.89 o
  -5   1   3     1167.92     1286.12      7.01 o
  -4   1   3     5255.02     5117.82     20.75 o
  -3   1   3     7039.90     6669.90     28.08 o
  -2   1   3      386.53      345.50      3.07 o
  -1   1   3        2.50        2.99      0.81 o
   0   1   3     4128.42     4103.28     23.40 o
   1   1   3      674.85      701.12      4.80 o
   2   1   3      519.34      497.40      4.17 o
   3   1   3     1368.23     1244.54      7.83 o
   4   1   3      308.79      334.74      5.03 o
   5   1   3      625.93      598.38      9.01 o
   6   1   3     1373.20     1493.21     14.55 o
   7   1   3      341.33      326.32     13.21 o
   8   1   3      377.94      394.89      5.86 o
   9   1   3        4.84        2.29      1.83 o
  10   1   3       69.34       63.84      4.63 o
  11   1   3       33.45       30.39      3.89 o
  12   1   3       17.58       15.46      3.99 o
  13   1   3        6.99       10.13      3.91 o
  14   1   3        1.57       -5.64      4.39 o
 -15   2   3        4.61       -1.87      4.19 o
 -14   2   3       38.12       34.91      4.63 o
 -13   2   3       15.56       16.28      2.54 o
 -12   2   3        8.59        8.06      2.16 o
 -11   2   3      676.23      625.69     10.31 o
 -10   2   3      349.70      364.79      7.05 o
  -9   2   3      173.39      179.60      4.28 o
  -8   2   3      870.09      872.69      8.88 o
  -7   2   3       87.30      115.52      3.01 o
  -6   2   3       58.00       70.01      2.11 o
  -5   2   3     3350.31     3851.33     18.44 o
  -4   2   3     1018.01      967.53      6.46 o
  -3   2   3     6199.19     6218.47     36.67 o
  -2   2   3     3494.59     3696.07     23.06 o
  -1   2   3     1071.04      966.10      9.44 o
   0   2   3    15410.83    15279.29     69.73 o
   1   2   3    17310.20    18128.71     52.40 o
   2   2   3        6.29        4.66      0.67 o
   3   2   3      844.82      861.31      7.70 o
   4   2   3      629.39      671.31      6.95 o
   5   2   3       30.37       21.58      1.55 o
   6   2   3      301.40      239.79      4.96 o
   7   2   3     2095.37     2156.05     21.75 o
   8   2   3       14.00       20.25      2.45 o
   9   2   3      127.83      119.51      8.97 o
  10   2   3      259.05      252.35     10.01 o
  11   2   3        0.11        7.08      3.72 o
  12   2   3      136.18      148.57      9.29 o
  13   2   3        6.22        2.94      3.34 o
  14   2   3       17.17        6.47      4.62 o
 -15   3   3       30.90       35.18      7.45 o
 -14   3   3       36.12       40.12      5.81 o
 -13   3   3       50.67       48.41      3.62 o
 -12   3   3       72.01       67.97      4.66 o
 -11   3   3      463.94      479.25     11.03 o
 -10   3   3       27.88       41.54      3.23 o
  -9   3   3      836.00      810.07     10.83 o
  -8   3   3       49.06       37.92      1.96 o
  -7   3   3        3.72        5.47      1.37 o
  -6   3   3      322.01      367.50      5.60 o
  -5   3   3        1.39        0.50      0.90 o
  -4   3   3     2173.23     2109.39     12.92 o
  -3   3   3     2165.95     2107.85     11.88 o
  -2   3   3      492.60      506.28      4.97 o
  -1   3   3     3861.88     4119.39     16.90 o
   0   3   3     1356.13     1391.26     10.37 o
   1   3   3     1525.90     1641.49     12.18 o
   2   3   3      915.75      853.45      6.67 o
   3   3   3       79.28      137.47      3.05 o
   4   3   3       11.54        4.24      1.21 o
   5   3   3        3.14        3.56      1.19 o
   6   3   3      656.66      614.73     12.81 o
   7   3   3      243.13      222.75      6.16 o
   8   3   3      343.14      299.70      7.40 o
   9   3   3       15.47       10.15      2.45 o
  10   3   3       23.77       25.09      3.83 o
  11   3   3      224.78      218.95     12.11 o
  12   3   3        9.72        4.79      3.95 o
  13   3   3       24.97        6.85      5.10 o
  14   3   3       14.45       23.98      5.55 o
 -14   4   3       78.93       84.11     10.22 o
 -13   4   3      169.25      187.73      9.10 o
 -12   4   3        3.29        7.91      4.28 o
 -11   4   3      541.13      593.98     14.65 o
 -10   4   3     2541.09     2685.03     32.14 o
  -9   4   3      135.72      145.16      6.43 o
  -8   4   3       13.03       13.17      2.24 o
  -7   4   3      847.10      856.08     11.79 o
  -6   4   3     1184.84     1238.47     11.36 o
  -5   4   3        0.49        1.56      1.26 o
  -4   4   3      657.53      683.90      7.43 o
  -3   4   3     1191.06     1281.53     12.58 o
  -2   4   3       85.72       74.40      2.34 o
  -1   4   3      290.50      393.11      5.12 o
   0   4   3      590.76      597.78      6.52 o
   1   4   3       13.44       13.27      1.39 o
   2   4   3       58.73       59.84      2.84 o
   3   4   3     5346.21     5577.42     20.71 o
   4   4   3       24.57       24.13      1.80 o
   5   4   3      100.77       84.99      3.85 o
   6   4   3       13.36       21.88      2.34 o
   7   4   3       26.03       18.96      2.54 o
   8   4   3      302.00      295.06     10.36 o
   9   4   3      126.54      129.88      8.92 o
  10   4   3        9.53       11.95      3.99 o
  11   4   3      550.70      532.56     18.91 o
  12   4   3       39.19       57.77      7.03 o
  13   4   3       28.05       36.03      6.53 o
 -14   5   3      144.36      151.62     10.21 o
 -13   5   3      144.40      141.81      8.42 o
 -12   5   3      213.11      228.53     10.02 o
 -11   5   3       81.36       97.88      6.56 o
 -10   5   3     1210.61     1249.95     21.25 o
  -9   5   3      331.24      342.64     10.80 o
  -8   5   3      140.38      146.02      9.35 o
  -7   5   3       45.17       37.76      3.96 o
  -6   5   3      407.22      375.88      6.85 o
  -5   5   3      380.10      340.72      6.76 o
  -4   5   3        3.42        7.08      1.51 o
  -3   5   3      148.16      131.79      3.60 o
  -2   5   3      181.02      194.62      4.36 o
  -1   5   3     2114.22     2300.96     16.14 o
   0   5   3     1522.72     1594.73     13.83 o
   1   5   3      118.40      112.12      3.83 o
   2   5   3     4157.95     4461.32     25.06 o
   3   5   3     4285.41     4225.03     22.47 o
   4   5   3       95.48       68.41      2.63 o
   5   5   3       69.31       51.37      2.64 o
   6   5   3      781.92      757.87      8.80 o
   7   5   3      857.99      765.69     20.00 o
   8   5   3      355.95      297.70     14.99 o
   9   5   3       12.22        9.57      4.76 o
  10   5   3      203.95      193.00     13.35 o
  11   5   3      277.34      236.98     15.38 o
  12   5   3      115.02      124.99     11.94 o
  13   5   3      173.04      231.79     16.37 o
 -13   6   3      389.98      424.63     16.02 o
 -12   6   3       21.17       30.05      4.50 o
 -11   6   3        3.65        5.55      4.49 o
 -10   6   3      442.03      459.79     13.57 o
  -9   6   3      384.65      366.30     12.64 o
  -8   6   3       43.82       42.02      4.60 o
  -7   6   3      583.74      565.68     10.55 o
  -6   6   3      483.08      466.71      9.33 o
  -5   6   3       52.32       44.10      2.38 o
  -4   6   3      744.57      740.21     13.85 o
  -3   6   3     1401.04     1392.95     12.92 o
  -2   6   3      864.65      851.47     10.51 o
  -1   6   3      577.96      665.10      9.43 o
   0   6   3      105.41       96.04      4.00 o
   1   6   3      331.81      303.88      7.13 o
   2   6   3     3278.93     3397.20     25.48 o
   3   6   3      247.30      226.34      6.21 o
   4   6   3       26.90       32.29      2.35 o
   5   6   3     1044.79     1018.63      9.70 o
   6   6   3      220.72      223.36      7.13 o
   7   6   3       73.53       75.11      4.06 o
   8   6   3      295.77      286.07     16.54 o
   9   6   3      126.82      130.00     12.63 o
  10   6   3        3.65        3.18      4.02 o
  11   6   3       45.20       41.30      7.00 o
  12   6   3       21.74       29.60      9.27 o
 -13   7   3        6.16       14.98      4.52 o
 -12   7   3       64.87       51.20      5.66 o
 -11   7   3      135.19      137.96      8.40 o
 -10   7   3        1.88        4.74      5.36 o
  -9   7   3      213.07      204.34     10.10 o
  -8   7   3      960.03      952.82     20.57 o
  -7   7   3      785.76      802.19     18.45 o
  -6   7   3       34.06       39.31      3.45 o
  -5   7   3      148.81      155.31      5.18 o
  -4   7   3     1193.37     1230.39     13.47 o
  -3   7   3      921.19      998.87     12.04 o
  -2   7   3     1418.52     1505.39     15.16 o
  -1   7   3     1556.14     1622.90     17.06 o
   0   7   3     1648.94     1645.59     17.36 o
   1   7   3       22.75       32.74      4.32 o
   2   7   3      909.26      896.80     14.04 o
   3   7   3      572.66      552.26     11.12 o
   4   7   3      583.31      613.40     10.38 o
   5   7   3      305.24      325.07      7.66 o
   6   7   3      233.62      218.66      6.79 o
   7   7   3       30.71       23.54      5.95 o
   8   7   3      343.19      330.65     17.22 o
   9   7   3      138.69      140.40     11.84 o
  10   7   3       19.02       14.78      5.34 o
  11   7   3       13.95       13.41      5.64 o
  12   7   3       31.63       29.99      7.17 o
 -12   8   3       24.65       17.67      6.63 o
 -11   8   3        6.19        4.87      5.96 o
 -10   8   3        0.34        2.69      4.36 o
  -9   8   3       61.27       62.72      8.13 o
  -8   8   3      648.95      640.12     17.81 o
  -7   8   3       89.69       95.10      8.71 o
  -6   8   3     1682.99     1693.92     25.21 o
  -5   8   3     1193.66     1208.59     16.04 o
  -4   8   3       13.19        8.42      2.79 o
  -3   8   3     3389.23     3339.01     27.99 o
  -2   8   3      505.52      467.84     10.85 o
  -1   8   3       76.15       66.06      4.11 o
   0   8   3      684.76      700.16     12.20 o
   1   8   3      650.39      641.12     11.71 o
   2   8   3      109.90      115.39      5.67 o
   3   8   3      237.48      229.23      7.80 o
   4   8   3     2872.33     2848.86     24.50 o
   5   8   3       27.18       23.71      2.68 o
   6   8   3      143.89      157.39      6.18 o
   7   8   3      490.59      495.84     15.85 o
   8   8   3       13.11       15.16      4.30 o
   9   8   3       80.26       78.75      7.93 o
  10   8   3       13.69        8.32      4.16 o
  11   8   3        9.17        8.87      6.51 o
 -11   9   3        1.65       -5.23      5.59 o
 -10   9   3       51.65       39.40      7.50 o
  -9   9   3       27.37       19.08      4.31 o
  -8   9   3       69.60       71.37      6.25 o
  -7   9   3      340.39      342.74     14.65 o
  -6   9   3      226.82      214.81      9.72 o
  -5   9   3       12.22       11.36      3.50 o
  -4   9   3      115.90      125.42      7.72 o
  -3   9   3      140.78      151.48      6.88 o
  -2   9   3      120.92      113.45      6.09 o
  -1   9   3      920.70      930.41     16.17 o
   0   9   3      533.19      552.03     12.56 o
   1   9   3      148.81      158.33      6.33 o
   2   9   3       73.02       64.66      4.27 o
   3   9   3      947.03      951.54     16.33 o
   4   9   3      151.48      158.02      7.04 o
   5   9   3      453.72      444.93     11.06 o
   6   9   3       50.45       39.54      3.80 o
   7   9   3       16.78       16.70      4.93 o
   8   9   3        9.61       10.96      4.36 o
   9   9   3       40.17       33.97      6.01 o
  10   9   3       25.87       23.58      6.09 o
 -10  10   3      267.95      280.60     12.91 o
  -9  10   3       38.06       47.62      6.32 o
  -8  10   3       34.82       43.48      5.86 o
  -7  10   3      140.49      152.61      9.06 o
  -6  10   3       52.28       54.01      5.44 o
  -5  10   3       13.74       22.67      5.07 o
  -4  10   3       54.10       46.16      4.68 o
  -3  10   3        9.67       10.73      3.93 o
  -2  10   3       18.16       17.28      3.65 o
  -1  10   3       14.92       25.15      3.83 o
   0  10   3        0.13        3.89      2.53 o
   1  10   3       36.85       33.33      3.46 o
   2  10   3      213.54      203.67      7.55 o
   3  10   3       61.96       64.02      4.49 o
   4  10   3        2.06        2.76      3.05 o
   5  10   3       14.31        8.14      2.92 o
   6  10   3        4.69        4.91      3.63 o
   7  10   3        0.61        0.74      4.57 o
   8  10   3        0.00        2.32      3.85 o
   9  10   3      136.90      149.31     14.02 o
  -9  11   3      506.46      566.14     18.30 o
  -8  11   3       15.98       15.39      4.56 o
  -7  11   3      136.52      135.18      8.88 o
  -6  11   3        3.34        5.47      4.98 o
  -5  11   3       72.00       63.57      6.67 o
  -4  11   3      148.51      155.48     10.04 o
  -3  11   3       88.73       79.33      7.01 o
  -2  11   3        0.04        5.26      3.14 o
  -1  11   3        0.04        2.98      3.49 o
   0  11   3        1.61        2.57      2.49 o
   1  11   3       54.42       51.71      4.33 o
   2  11   3       83.37       93.10      5.47 o
   3  11   3      299.45      267.29     10.40 o
   4  11   3       50.89       53.73      5.59 o
   5  11   3       97.73       91.86      6.49 o
   6  11   3        0.25       -2.49      4.63 o
   7  11   3       31.79       18.41      6.28 o
   8  11   3       21.82       16.95      6.34 o
  -7  12   3       16.85       14.67      4.84 o
  -6  12   3       11.38       12.50      5.28 o
  -5  12   3        9.37       13.45      5.09 o
  -4  12   3       56.37       47.38      6.64 o
  -3  12   3        2.12        0.91      5.43 o
  -2  12   3      155.29      161.58     10.06 o
  -1  12   3       78.49       75.73      5.90 o
   0  12   3        1.39        6.41      3.38 o
   1  12   3       46.20       45.60      4.69 o
   2  12   3        0.14        2.56      3.73 o
   3  12   3        1.27        3.19      3.31 o
   4  12   3       48.73       45.20      5.02 o
   5  12   3       78.82       77.43      7.01 o
   6  12   3       24.46       22.28      5.21 o
  -4  13   3        0.87        4.85      5.67 o
  -3  13   3        1.15        1.60      4.93 o
  -2  13   3        1.40       -0.69      5.37 o
  -1  13   3        1.42       -3.38      4.35 o
   0  13   3        4.73        9.39      4.12 o
   1  13   3       21.60       22.49      5.20 o
   2  13   3        3.70        1.24      3.63 o
   3  13   3        1.28        0.06      3.51 o
 -15   0   4       35.73       29.17      7.76 o
 -14   0   4      462.09      484.43     26.33 o
 -13   0   4      208.07      226.98     17.28 o
 -12   0   4       92.62       79.70      6.07 o
 -11   0   4      119.25      118.24      7.27 o
 -10   0   4      153.52      133.96      5.66 o
  -9   0   4       85.42       76.51      4.14 o
  -8   0   4       18.14       26.57      2.10 o
  -7   0   4      475.60      455.02      7.25 o
  -6   0   4      250.30      328.62      5.66 o
  -5   0   4      566.72      668.86      8.37 o
  -4   0   4     2695.81     3148.77     16.09 o
  -3   0   4     1569.53     1619.91     17.15 o
  -2   0   4      207.89      202.96      4.47 o
  -1   0   4     8551.19     8738.27     99.61 o
   0   0   4     1720.79     1861.66     24.82 o
   1   0   4      558.83      479.69      5.98 o
   2   0   4     5310.21     5204.44     25.74 o
   3   0   4        4.44        4.33      0.96 o
   4   0   4     1745.57     1798.33     19.21 o
   5   0   4     1383.31     1359.67     15.38 o
   6   0   4        8.49        2.85      1.82 o
   7   0   4      208.50      206.60      6.24 o
   8   0   4        1.74       -0.75      2.01 o
   9   0   4       60.55       62.45      6.97 o
  10   0   4      553.57      584.64     20.57 o
  11   0   4      521.06      557.12     21.03 o
  12   0   4      380.55      406.34     24.51 o
  13   0   4       20.83       10.42      5.94 o
 -15   1   4      131.79      137.30      9.39 o
 -14   1   4       33.12       22.15      3.47 o
 -13   1   4       87.28       92.73      6.12 o
 -12   1   4      167.18      171.67      6.32 o
 -11   1   4      420.77      405.17      8.56 o
 -10   1   4       89.23       65.44      2.91 o
  -9   1   4      182.60      174.87      4.41 o
  -8   1   4       75.31       67.26      2.47 o
  -7   1   4      114.77      107.71      2.85 o
  -6   1   4      459.15      459.97      4.98 o
  -5   1   4     2040.66     2376.44     13.72 o
  -4   1   4       26.56       27.78      1.25 o
  -3   1   4      368.21      394.15      3.81 o
  -2   1   4      242.14      224.94      2.98 o
  -1   1   4       69.01       70.91      2.31 o
   0   1   4      357.40      407.79      3.76 o
   1   1   4       15.72       10.94      0.79 o
   2   1   4      582.21      561.38      4.88 o
   3   1   4      284.87      286.56      3.74 o
   4   1   4      168.82      140.92      3.14 o
   5   1   4       25.68       26.10      1.43 o
   6   1   4     1675.93     1647.02     14.54 o
   7   1   4      593.63      516.98      8.40 o
   8   1   4      501.68      497.36      9.63 o
   9   1   4      559.78      581.47     14.90 o
  10   1   4      553.78      580.64     14.53 o
  11   1   4       67.45       67.89      5.68 o
  12   1   4        8.73       19.77      4.17 o
  13   1   4      320.05      348.89     14.83 o
 -15   2   4       27.64       33.89      5.34 o
 -14   2   4       52.67       43.29      5.01 o
 -13   2   4      584.97      624.17     15.85 o
 -12   2   4      545.95      527.21     10.00 o
 -11   2   4        1.35        0.74      1.56 o
 -10   2   4      822.35      781.10     10.17 o
  -9   2   4      212.57      194.46      4.86 o
  -8   2   4      318.69      303.19      6.25 o
  -7   2   4      115.40       97.73      3.37 o
  -6   2   4       21.47        8.52      0.94 o
  -5   2   4      101.44      113.71      2.32 o
  -4   2   4      186.60      183.73      3.06 o
  -3   2   4      511.44      454.89      5.14 o
  -2   2   4      576.69      509.25      5.48 o
  -1   2   4        4.24        5.14      0.96 o
   0   2   4     2114.06     2233.58     18.10 o
   1   2   4       47.35       36.90      1.44 o
   2   2   4       35.05       34.15      1.59 o
   3   2   4     2333.37     2404.32     15.10 o
   4   2   4     1137.77     1234.69     12.19 o
   5   2   4     1446.00     1494.85     13.82 o
   6   2   4       80.72       82.02      3.42 o
   7   2   4        7.12        4.59      1.45 o
   8   2   4      610.31      635.75     12.59 o
   9   2   4      134.41      113.99      7.13 o
  10   2   4      168.36      175.29      8.80 o
  11   2   4       46.80       50.95      6.29 o
  12   2   4        5.70        3.40      3.40 o
  13   2   4      165.18      153.07      9.99 o
 -15   3   4        4.75        2.39      6.12 o
 -14   3   4       14.93        7.07      3.77 o
 -13   3   4        0.32       -4.27      2.85 o
 -12   3   4       86.02       79.68      4.64 o
 -11   3   4      182.80      165.69      5.95 o
 -10   3   4      140.09      115.84      5.09 o
  -9   3   4     1836.99     1855.08     23.49 o
  -8   3   4     1357.54     1326.26     14.38 o
  -7   3   4      986.33      972.23     10.23 o
  -6   3   4        1.04        8.79      1.22 o
  -5   3   4     2104.26     2183.84     14.02 o
  -4   3   4     5259.70     5537.70     30.03 o
  -3   3   4     1294.55     1484.23     11.24 o
  -2   3   4       15.31       35.64      1.80 o
  -1   3   4     1801.24     1838.35     13.50 o
   0   3   4      891.30     1055.14      9.83 o
   1   3   4      911.60      916.12      8.58 o
   2   3   4      289.68      265.51      4.33 o
   3   3   4      359.77      374.39      4.68 o
   4   3   4      880.55      968.24     13.01 o
   5   3   4       17.07       14.05      1.87 o
   6   3   4      363.14      364.28      8.34 o
   7   3   4       26.67       28.46      3.05 o
   8   3   4        2.30        1.05      2.41 o
   9   3   4        0.43        1.09      2.35 o
  10   3   4       30.94       38.01      5.41 o
  11   3   4        1.22        1.70      3.61 o
  12   3   4        8.80        8.88      4.67 o
  13   3   4        6.44        0.47      3.93 o
 -14   4   4       23.99       13.43      5.05 o
 -13   4   4        5.02       -0.63      3.35 o
 -12   4   4       91.77       94.65      6.36 o
 -11   4   4        1.33        4.65      2.74 o
 -10   4   4      271.72      277.02      9.96 o
  -9   4   4     2722.05     2738.99     28.87 o
  -8   4   4      109.11      109.83      4.83 o
  -7   4   4      212.58      191.20      5.05 o
  -6   4   4      991.41      916.47     10.59 o
  -5   4   4       62.65       39.17      2.25 o
  -4   4   4      786.44      842.36      8.77 o
  -3   4   4      373.88      341.29      5.73 o
  -2   4   4      630.81      542.10      7.59 o
  -1   4   4     1947.86     2209.75     15.85 o
   0   4   4      611.58      616.78      8.30 o
   1   4   4     1654.00     1705.77     13.62 o
   2   4   4      909.05      972.42     11.86 o
   3   4   4     7632.26     7689.10     30.30 o
   4   4   4      621.48      633.96     10.86 o
   5   4   4       63.70       72.54      4.85 o
   6   4   4      190.46      183.02      9.16 o
   7   4   4       99.38       99.03      8.27 o
   8   4   4       11.62        9.65      4.85 o
   9   4   4        2.70        1.98      4.29 o
  10   4   4       57.93       62.04      7.34 o
  11   4   4      124.21      115.53      9.49 o
  12   4   4        1.05        2.67      4.44 o
  13   4   4        6.96       10.80      5.09 o
 -14   5   4       12.17        6.03      3.59 o
 -13   5   4      126.37       99.20      8.09 o
 -12   5   4       18.50       15.93      4.84 o
 -11   5   4       10.93       13.83      3.54 o
 -10   5   4      992.36      968.28     21.53 o
  -9   5   4        4.23        9.15      4.12 o
  -8   5   4      148.35      150.82      7.04 o
  -7   5   4        1.78        0.32      2.11 o
  -6   5   4       33.56       34.86      2.90 o
  -5   5   4       65.62       57.78      3.50 o
  -4   5   4        0.41        0.50      1.47 o
  -3   5   4       17.55       30.24      2.76 o
  -2   5   4        0.29        0.81      1.70 o
  -1   5   4      722.32      778.79     10.78 o
   0   5   4        4.31        1.38      1.17 o
   1   5   4       90.58       87.83      3.83 o
   2   5   4     2051.49     2136.06     19.28 o
   3   5   4     1505.45     1637.64     15.81 o
   4   5   4      167.99      150.78      4.80 o
   5   5   4      321.35      291.45      6.84 o
   6   5   4        5.19        2.17      2.14 o
   7   5   4      171.08      172.87      9.57 o
   8   5   4      176.42      161.01     11.70 o
   9   5   4        0.45        0.66      3.54 o
  10   5   4      121.30      122.08     11.10 o
  11   5   4       70.41       88.30     12.72 o
  12   5   4       10.71       12.16      5.40 o
 -13   6   4       16.93       15.84      4.61 o
 -12   6   4      171.66      179.02      9.42 o
 -11   6   4       71.93       81.80      6.20 o
 -10   6   4      367.74      365.27     12.22 o
  -9   6   4       81.09       85.28      5.88 o
  -8   6   4      884.75      925.44     17.86 o
  -7   6   4      248.06      239.85      8.94 o
  -6   6   4      497.36      510.47     10.54 o
  -5   6   4      631.52      686.75     11.74 o
  -4   6   4        0.15        3.65      3.13 o
  -3   6   4      246.32      240.60      6.50 o
  -2   6   4        3.11        3.65      1.94 o
  -1   6   4      345.07      332.61      7.56 o
   0   6   4     1386.38     1361.73     14.09 o
   1   6   4       11.71       12.43      1.97 o
   2   6   4      253.30      285.91      7.89 o
   3   6   4      387.73      368.11      8.59 o
   4   6   4      309.36      300.72      7.31 o
   5   6   4      105.16      107.34      4.53 o
   6   6   4      774.28      726.82     12.57 o
   7   6   4       23.59       16.10      4.98 o
   8   6   4       12.13        7.43      3.85 o
   9   6   4       26.68       26.91      5.99 o
  10   6   4        5.58       10.18      5.16 o
  11   6   4        5.58        4.41      5.79 o
  12   6   4        3.85       16.93      5.88 o
 -13   7   4        7.69       10.13      4.27 o
 -12   7   4       96.66      109.82      7.90 o
 -11   7   4      127.26      138.24      8.50 o
 -10   7   4       99.59       98.14      9.14 o
  -9   7   4       28.13       25.43      4.61 o
  -8   7   4        0.79        0.76      3.46 o
  -7   7   4      388.82      398.96     12.21 o
  -6   7   4      241.30      260.68      9.64 o
  -5   7   4       37.37       33.75      3.30 o
  -4   7   4      188.23      196.35      7.28 o
  -3   7   4      132.25      127.85      4.56 o
  -2   7   4      624.12      622.73     10.46 o
  -1   7   4       39.20       33.11      3.08 o
   0   7   4        1.75       -0.03      3.04 o
   1   7   4      100.10       90.05      5.60 o
   2   7   4      255.53      267.97      7.53 o
   3   7   4      185.09      188.03      6.88 o
   4   7   4        5.21        4.19      2.09 o
   5   7   4      274.41      262.81      9.20 o
   6   7   4       96.97       76.54      4.98 o
   7   7   4        7.85        5.36      3.56 o
   8   7   4       23.56       18.82      5.82 o
   9   7   4       25.43       19.09      6.13 o
  10   7   4       33.41       44.80      7.17 o
  11   7   4       13.71       10.83      8.49 o
 -12   8   4       20.91       25.26      4.89 o
 -11   8   4        9.21        7.91      3.95 o
 -10   8   4       38.70       28.98      5.44 o
  -9   8   4      282.91      307.73     11.98 o
  -8   8   4      358.44      347.25     13.93 o
  -7   8   4        2.65        7.75      3.32 o
  -6   8   4       89.39       92.44      7.87 o
  -5   8   4      205.06      190.72      7.31 o
  -4   8   4        0.59        2.80      5.09 o
  -3   8   4      591.16      582.54     10.57 o
  -2   8   4       67.47       53.26      4.05 o
  -1   8   4       32.22       31.32      2.94 o
   0   8   4      418.82      368.00      9.07 o
   1   8   4        0.85        0.42      2.23 o
   2   8   4       27.43       24.09      2.66 o
   3   8   4      150.37      143.09      7.35 o
   4   8   4     1442.45     1414.49     18.43 o
   5   8   4      297.49      291.74     10.36 o
   6   8   4       18.41        7.55      3.01 o
   7   8   4        4.09        4.03      3.42 o
   8   8   4       12.63       10.87      3.65 o
   9   8   4        0.54       -3.53      4.16 o
  10   8   4        6.87       -3.72      5.10 o
 -11   9   4       47.58       52.96      6.25 o
 -10   9   4        6.04        4.04      3.93 o
  -9   9   4       50.50       51.65      6.72 o
  -8   9   4      405.23      437.43     14.50 o
  -7   9   4      176.99      175.87      9.10 o
  -6   9   4       95.21      104.03      7.03 o
  -5   9   4       54.98       59.28      5.01 o
  -4   9   4       25.67       20.90      3.75 o
  -3   9   4       27.88       21.93      3.17 o
  -2   9   4      243.36      242.60      8.41 o
  -1   9   4      129.71      133.59      6.38 o
   0   9   4       73.37       76.45      4.60 o
   1   9   4       61.92       70.45      4.91 o
   2   9   4        7.05        2.02      2.26 o
   3   9   4       44.28       36.48      4.05 o
   4   9   4        1.48       -1.61      1.90 o
   5   9   4       93.02       80.60      5.37 o
   6   9   4      226.37      183.81     10.17 o
   7   9   4      137.17      133.63      9.47 o
   8   9   4        3.44        1.82      3.72 o
   9   9   4       14.98       17.38      4.25 o
  10   9   4      186.73      195.69     13.24 o
 -10  10   4       39.24       45.45      5.76 o
  -9  10   4       82.45       71.86      6.67 o
  -8  10   4      213.09      207.43     10.90 o
  -7  10   4      162.88      166.35      9.36 o
  -6  10   4        0.13       -2.79      3.76 o
  -5  10   4       23.61       18.18      4.64 o
  -4  10   4       48.66       40.67      4.80 o
  -3  10   4        0.93        2.54      3.44 o
  -2  10   4        0.20        4.21      2.96 o
  -1  10   4      161.01      168.62      7.62 o
   0  10   4       70.63       57.52      4.31 o
   1  10   4      244.16      214.22      7.97 o
   2  10   4      284.55      271.97      8.89 o
   3  10   4       37.30       39.83      3.60 o
   4  10   4      378.63      392.17     13.00 o
   5  10   4      142.24      146.79      7.63 o
   6  10   4        9.65        2.39      3.94 o
   7  10   4      122.26      134.78      9.65 o
   8  10   4      414.02      500.28     20.23 o
  -8  11   4       95.79       90.83      7.62 o
  -7  11   4       21.43       23.49      4.41 o
  -6  11   4        1.18       -3.46      4.06 o
  -5  11   4        1.68        0.80      4.39 o
  -4  11   4       28.65       25.59      5.49 o
  -3  11   4      170.02      164.24      9.50 o
  -2  11   4        4.27        5.43      3.26 o
  -1  11   4      297.04      321.44     10.82 o
   0  11   4       39.36       46.29      3.96 o
   1  11   4       76.47       76.18      5.03 o
   2  11   4       53.12       54.80      4.39 o
   3  11   4      119.66      117.04      7.00 o
   4  11   4       66.32       57.10      4.88 o
   5  11   4        0.26       -4.83      4.26 o
   6  11   4      178.12      176.74      9.83 o
   7  11   4       28.19       28.42      6.33 o
  -7  12   4       20.44       20.71      5.20 o
  -6  12   4       78.49       92.35      7.82 o
  -5  12   4      194.71      209.26     14.15 o
  -4  12   4        3.27        9.69      5.40 o
  -3  12   4       37.18       30.16      9.79 o
  -2  12   4      334.64      324.08     12.65 o
  -1  12   4        8.78       13.32      3.36 o
   0  12   4      168.92      176.32      8.64 o
   1  12   4       49.87       47.67      5.03 o
   2  12   4        0.01        1.09      3.17 o
   3  12   4       76.04       84.49      8.00 o
   4  12   4       38.25       36.41      5.35 o
   5  12   4       33.44       28.09      4.80 o
  -3  13   4        1.24       -4.95      4.66 o
  -2  13   4       26.96       29.09      5.78 o
  -1  13   4      123.92      137.83      8.96 o
   0  13   4       21.75       22.19      5.51 o
   1  13   4       41.94       43.10      7.67 o
   2  13   4       92.99      108.27      8.16 o
 -15   1   5        0.55        0.02      3.76 o
 -14   1   5       29.48       31.91      4.04 o
 -13   1   5       69.25       64.25      5.29 o
 -12   1   5       64.78       54.26      3.93 o
 -11   1   5        3.62        1.95      1.88 o
 -10   1   5       73.42       65.43      3.14 o
  -9   1   5      115.86      132.97      3.65 o
  -8   1   5     1152.37     1181.27      9.77 o
  -7   1   5        3.82        1.79      0.76 o
  -6   1   5      351.80      353.22      5.01 o
  -5   1   5     3706.28     4116.38     19.19 o
  -4   1   5     1064.24     1168.54      9.98 o
  -3   1   5      180.96      152.35      2.67 o
  -2   1   5      618.69      591.97      7.23 o
  -1   1   5        1.30        1.39      1.26 o
   0   1   5      676.30      749.68      8.48 o
   1   1   5      684.74      700.57      6.47 o
   2   1   5      219.53      231.04      4.02 o
   3   1   5       10.77       11.81      1.09 o
   4   1   5       99.77      103.62      2.72 o
   5   1   5      234.26      228.59      5.00 o
   6   1   5      980.75      985.68     11.00 o
   7   1   5       63.53       66.18      3.30 o
   8   1   5      383.99      396.63     10.48 o
   9   1   5      180.86      169.34      6.73 o
  10   1   5        2.75        0.88      2.41 o
  11   1   5       17.00       17.75      3.45 o
  12   1   5        4.60       -0.20      3.86 o
  13   1   5       12.40       10.60      4.92 o
 -15   2   5        0.03        0.22      3.38 o
 -14   2   5       34.73       20.36      4.60 o
 -13   2   5      273.26      269.19     11.86 o
 -12   2   5      197.15      221.13      7.79 o
 -11   2   5       47.51       41.60      3.05 o
 -10   2   5      429.29      456.62      7.88 o
  -9   2   5      476.81      518.92      7.98 o
  -8   2   5      348.73      373.09      5.67 o
  -7   2   5      414.93      381.15      5.40 o
  -6   2   5     1784.54     1760.74     19.28 o
  -5   2   5       44.79       56.01      1.90 o
  -4   2   5      512.93      429.09      5.45 o
  -3   2   5     2069.01     1964.43     14.12 o
  -2   2   5      413.96      404.09      5.85 o
  -1   2   5      378.37      405.28      7.40 o
   0   2   5       78.85      118.53      3.34 o
   1   2   5      324.11      363.36      6.43 o
   2   2   5      207.96      200.03      4.98 o
   3   2   5       24.54       19.56      1.45 o
   4   2   5       43.81       55.35      2.72 o
   5   2   5       56.24       64.84      3.20 o
   6   2   5       21.69       23.57      2.08 o
   7   2   5      116.93      133.98      5.45 o
   8   2   5      143.16      133.05      6.34 o
   9   2   5      216.95      227.01      8.35 o
  10   2   5      161.62      158.53      8.73 o
  11   2   5        0.01       -5.54      3.69 o
  12   2   5      175.32      183.84     10.92 o
  13   2   5        0.15        2.97      4.19 o
 -14   3   5       19.88       18.06      4.18 o
 -13   3   5       92.38       90.55      7.22 o
 -12   3   5       48.90       30.91      3.97 o
 -11   3   5       21.53       15.72      2.59 o
 -10   3   5      135.78      150.79      5.96 o
  -9   3   5       19.01       26.70      3.08 o
  -8   3   5      305.01      290.09      7.65 o
  -7   3   5      233.44      224.12      5.59 o
  -6   3   5      212.69      196.15      5.05 o
  -5   3   5       87.79       87.48      3.84 o
  -4   3   5       57.44       52.03      2.18 o
  -3   3   5      135.63      123.65      3.51 o
  -2   3   5        2.46       -0.36      1.06 o
  -1   3   5        2.70        6.71      1.25 o
   0   3   5     1188.91     1322.57     12.86 o
   1   3   5     1680.23     1722.19     14.89 o
   2   3   5      347.67      346.59      6.08 o
   3   3   5      449.89      439.43      8.25 o
   4   3   5      808.36      786.44     12.59 o
   5   3   5      157.13      133.17      5.96 o
   6   3   5       34.84       37.44      3.69 o
   7   3   5      293.74      299.88     12.15 o
   8   3   5       42.64       37.28      4.29 o
   9   3   5        5.61        7.59      2.38 o
  10   3   5        4.04        8.92      3.88 o
  11   3   5      127.78      128.73     10.03 o
  12   3   5       16.70       15.78      4.82 o
 -14   4   5        0.39       -6.44      4.30 o
 -13   4   5        6.11        5.05      3.23 o
 -12   4   5      167.53      181.46      9.96 o
 -11   4   5        0.03        1.53      2.71 o
 -10   4   5      599.90      562.80     14.83 o
  -9   4   5      438.84      473.49     15.18 o
  -8   4   5        2.70        3.45      1.87 o
  -7   4   5        2.03        1.79      1.84 o
  -6   4   5      335.39      360.01      8.15 o
  -5   4   5      157.22      159.07      4.85 o
  -4   4   5        0.15       -0.89      1.19 o
  -3   4   5     2970.25     2983.49     17.80 o
  -2   4   5     3112.43     3118.79     20.58 o
  -1   4   5      753.08      745.51     11.32 o
   0   4   5      582.16      583.40      9.42 o
   1   4   5     3384.67     3151.34     22.22 o
   2   4   5     3475.07     3512.78     23.76 o
   3   4   5       24.27       26.42      2.00 o
   4   4   5      723.95      677.85     13.67 o
   5   4   5       80.89       78.49      4.32 o
   6   4   5      322.20      321.45     12.25 o
   7   4   5       83.41       72.06      6.39 o
   8   4   5      545.25      508.73     19.98 o
   9   4   5       14.91       12.43      4.05 o
  10   4   5       14.03       13.98      4.07 o
  11   4   5       28.33       22.81      6.06 o
  12   4   5        1.39        8.75      6.11 o
 -14   5   5       19.17       21.36      4.96 o
 -13   5   5       37.68       28.07      4.49 o
 -12   5   5        5.42        3.64      3.37 o
 -11   5   5        0.85       -0.20      3.11 o
 -10   5   5       92.07       88.97      6.14 o
  -9   5   5       69.20       70.64      5.43 o
  -8   5   5      311.91      300.95      9.95 o
  -7   5   5      362.64      355.34      9.05 o
  -6   5   5      136.01      141.97      6.44 o
  -5   5   5       37.20       43.26      3.61 o
  -4   5   5      286.72      279.29      7.46 o
  -3   5   5      999.60      953.16     12.58 o
  -2   5   5      437.89      422.90      8.85 o
  -1   5   5      505.03      561.71      9.76 o
   0   5   5     2893.09     2892.88     27.36 o
   1   5   5      523.78      497.30     10.29 o
   2   5   5     1695.24     1733.35     25.90 o
   3   5   5     1699.85     1724.91     17.96 o
   4   5   5     1048.08     1048.86     13.06 o
   5   5   5      588.60      553.60     16.96 o
   6   5   5       91.31       99.34      6.12 o
   7   5   5      695.88      649.64     18.89 o
   8   5   5      154.14      159.12     11.90 o
   9   5   5       66.99       88.29      9.34 o
  10   5   5      132.93      148.03     12.26 o
  11   5   5        3.85       -0.75      4.92 o
  12   5   5       24.77       33.80      7.28 o
 -13   6   5       14.68       18.24      4.35 o
 -12   6   5      170.27      163.72     10.31 o
 -11   6   5        5.14        5.55      3.13 o
 -10   6   5       73.54       72.44      5.69 o
  -9   6   5      157.82      164.55      8.25 o
  -8   6   5      189.94      188.95      8.52 o
  -7   6   5      524.73      538.82     13.47 o
  -6   6   5      920.62      909.11     19.10 o
  -5   6   5      843.94      838.01     14.01 o
  -4   6   5      128.65      112.18      8.51 o
  -3   6   5      262.68      252.23      7.02 o
  -2   6   5      789.07      824.60     13.02 o
  -1   6   5        0.14       -1.44      1.94 o
   0   6   5      433.98      442.07      8.78 o
   1   6   5      643.21      579.20     11.69 o
   2   6   5      302.46      269.25      8.11 o
   3   6   5        4.12        7.98      1.90 o
   4   6   5        5.66        6.87      2.95 o
   5   6   5     2046.27     2043.87     21.92 o
   6   6   5      405.79      382.62     11.43 o
   7   6   5       87.93       82.05      5.85 o
   8   6   5      148.23      125.63     15.78 o
   9   6   5       44.63       40.07      6.87 o
  10   6   5       12.02        6.67      4.39 o
  11   6   5        0.01       -2.99      4.64 o
 -12   7   5       40.93       39.51      6.25 o
 -11   7   5      173.09      191.29      9.75 o
 -10   7   5        1.84       -0.49      3.11 o
  -9   7   5      906.66      890.67     19.41 o
  -8   7   5       84.52       84.61      6.18 o
  -7   7   5        0.26        0.44      3.03 o
  -6   7   5       50.43       47.07      4.52 o
  -5   7   5      264.42      259.92      8.39 o
  -4   7   5      483.24      471.14     22.09 o
  -3   7   5       22.43       28.55      3.92 o
  -2   7   5      288.09      226.44      7.28 o
  -1   7   5      798.90      764.27     13.97 o
   0   7   5      263.66      253.44      6.80 o
   1   7   5      283.01      262.83      8.33 o
   2   7   5        0.35        3.30      2.07 o
   3   7   5        9.69        6.61      2.39 o
   4   7   5     3457.19     3478.30     30.36 o
   5   7   5        8.08        8.81      2.97 o
   6   7   5      232.32      213.73      8.81 o
   7   7   5      122.49      109.31      7.93 o
   8   7   5       43.11       39.95      7.02 o
   9   7   5        6.32        2.66      4.76 o
  10   7   5       18.86       22.10      5.53 o
  11   7   5       51.23       62.55      9.82 o
 -12   8   5      160.55      181.05     11.63 o
 -11   8   5        0.06        7.48      3.88 o
 -10   8   5      139.77      148.56      8.96 o
  -9   8   5      222.26      244.66     11.18 o
  -8   8   5       62.45       62.28      6.08 o
  -7   8   5      286.79      270.13     10.66 o
  -6   8   5      639.01      595.09     13.14 o
  -5   8   5      452.50      445.37     12.40 o
  -4   8   5       33.41       29.34      3.42 o
  -3   8   5      441.11      434.47     12.14 o
  -2   8   5       26.34       15.29      2.91 o
  -1   8   5      217.10      215.82      9.19 o
   0   8   5      807.94      801.54     15.16 o
   1   8   5      120.17      119.50      6.08 o
   2   8   5      113.19      113.59      5.95 o
   3   8   5      239.14      215.09      8.07 o
   4   8   5       13.86       10.82      2.80 o
   5   8   5       32.20       14.83      3.00 o
   6   8   5      125.38      122.29      8.47 o
   7   8   5        9.60       11.91      4.18 o
   8   8   5        0.20       -2.68      4.43 o
   9   8   5        8.16        6.29      5.23 o
  10   8   5       82.09       83.46      8.72 o
 -11   9   5      190.59      210.02     11.27 o
 -10   9   5      132.12      154.35      9.50 o
  -9   9   5       29.86       26.91      4.26 o
  -8   9   5      723.72      710.96     18.48 o
  -7   9   5        1.36       -4.04      3.58 o
  -6   9   5       11.62        7.40      3.28 o
  -5   9   5       77.43       78.66      5.63 o
  -4   9   5       62.49       74.20      6.11 o
  -3   9   5       11.55       15.77      3.03 o
  -2   9   5       46.01       22.19      3.27 o
  -1   9   5      190.53      164.57      8.20 o
   0   9   5        1.06        0.88      2.38 o
   1   9   5       31.18       29.41      3.45 o
   2   9   5       17.69       13.36      2.89 o
   3   9   5       43.65       32.93      3.75 o
   4   9   5      127.20      107.81      5.82 o
   5   9   5       47.33       40.48      4.47 o
   6   9   5       34.12       27.48      4.81 o
   7   9   5       16.62       15.99      6.50 o
   8   9   5       10.25        6.69      6.72 o
   9   9   5        7.58        3.54      5.38 o
  -9  10   5        9.10        2.43      5.10 o
  -8  10   5       56.89       54.16      5.83 o
  -7  10   5      101.57       92.40      7.09 o
  -6  10   5      120.94      110.64      7.46 o
  -5  10   5      346.24      319.39     15.63 o
  -4  10   5      130.91      125.58      8.48 o
  -3  10   5      126.82      109.64      7.12 o
  -2  10   5      227.70      209.19      9.57 o
  -1  10   5      287.74      282.39     10.99 o
   0  10   5       36.42       51.11      4.50 o
   1  10   5      225.68      219.76      8.67 o
   2  10   5      163.25      170.29     10.59 o
   3  10   5        2.70        3.48      3.06 o
   4  10   5       16.00       19.04      3.73 o
   5  10   5      119.70      135.60      8.39 o
   6  10   5       11.45       13.86      4.62 o
   7  10   5        1.65       -2.32      4.85 o
   8  10   5       60.36       84.42     10.42 o
  -8  11   5      125.41      144.02      9.54 o
  -7  11   5        8.20        8.01      3.95 o
  -6  11   5       13.44        1.74      3.96 o
  -5  11   5       60.24       51.15      7.13 o
  -4  11   5       33.57       22.50      5.18 o
  -3  11   5      188.69      199.66     10.77 o
  -2  11   5        3.90        2.10      3.29 o
  -1  11   5       19.43       15.80      3.79 o
   0  11   5      152.70      154.09      7.18 o
   1  11   5      152.93      140.15      7.46 o
   2  11   5       50.99       49.35      4.60 o
   3  11   5      110.53       93.21      7.13 o
   4  11   5       92.46       90.43      6.43 o
   5  11   5        1.32       -1.57      3.96 o
   6  11   5       90.11      107.54      9.10 o
  -6  12   5        0.31        0.93      6.45 o
  -5  12   5       27.84       30.15      8.01 o
  -4  12   5       46.66       47.23     11.62 o
  -3  12   5      162.37      149.92     11.42 o
  -2  12   5        0.04       -1.06      4.07 o
  -1  12   5       22.35       13.21      3.74 o
   0  12   5        1.73        1.54      3.56 o
   1  12   5       18.01       20.47      3.73 o
   2  12   5        7.83        8.37      3.60 o
   3  12   5       10.41        7.52      3.45 o
   4  12   5        7.59        3.84      4.90 o
 -14   0   6       27.09       12.04      9.63 o
 -13   0   6        0.31       -1.98      3.14 o
 -12   0   6      220.32      214.60     12.91 o
 -11   0   6      375.18      323.32     12.28 o
 -10   0   6      135.25      135.72      8.06 o
  -9   0   6     1099.83     1030.82     17.60 o
  -8   0   6     1349.33     1391.95     19.63 o
  -7   0   6      176.84      162.60      5.82 o
  -6   0   6       64.73       72.98      3.77 o
  -5   0   6        0.55       -0.32      1.37 o
  -4   0   6       84.06      120.40      4.72 o
  -3   0   6      416.94      373.12      8.15 o
  -2   0   6     3760.92     3749.82     41.17 o
  -1   0   6     1847.41     1925.88     24.82 o
   0   0   6      226.00      175.75     10.30 o
   1   0   6     6126.60     6232.67     45.34 o
   2   0   6       22.67       28.71      2.19 o
   3   0   6        0.44        2.73      1.26 o
   4   0   6     1505.43     1541.47     21.93 o
   5   0   6       52.92       54.94      3.29 o
   6   0   6        5.66        7.00      2.80 o
   7   0   6      562.05      560.94     15.58 o
   8   0   6      433.64      402.12     17.19 o
   9   0   6        2.37        1.70      3.61 o
  10   0   6      245.12      264.57     16.31 o
  11   0   6       80.07       56.38      7.96 o
  12   0   6       53.27       62.00     11.22 o
 -14   1   6       26.91       23.65      3.81 o
 -13   1   6        0.62       -2.93      2.79 o
 -12   1   6        0.02        0.60      2.24 o
 -11   1   6        0.07        1.12      1.83 o
 -10   1   6      383.25      343.60      7.65 o
  -9   1   6      170.20      168.13      4.49 o
  -8   1   6        0.19        2.86      1.07 o
  -7   1   6     1918.80     1754.05     15.18 o
  -6   1   6     1698.32     1643.94     12.24 o
  -5   1   6      320.33      313.72      5.08 o
  -4   1   6     2646.09     2632.41     15.40 o
  -3   1   6     4767.11     4617.84     52.89 o
  -2   1   6     1252.85     1217.22     17.10 o
  -1   1   6      287.73      246.70      5.42 o
   0   1   6     3566.74     3649.91     20.19 o
   1   1   6      129.17      116.72      3.29 o
   2   1   6      289.80      279.89      4.98 o
   3   1   6      605.17      552.70      6.46 o
   4   1   6        0.40        0.50      1.08 o
   5   1   6       75.71       80.75      5.18 o
   6   1   6      367.28      383.59      7.87 o
   7   1   6      235.68      231.24      8.25 o
   8   1   6       44.32       37.58      3.44 o
   9   1   6        0.42       -2.11      2.37 o
  10   1   6       20.04       25.04      3.87 o
  11   1   6        5.61        2.06      3.09 o
  12   1   6       87.76       93.66      8.16 o
 -14   2   6        7.99        8.43      3.20 o
 -13   2   6      419.39      432.55     12.80 o
 -12   2   6        0.23        2.26      2.01 o
 -11   2   6        0.12        0.73      1.88 o
 -10   2   6      613.99      659.77     12.38 o
  -9   2   6      944.22      956.24     12.51 o
  -8   2   6      710.73      735.56      9.24 o
  -7   2   6        0.18        1.17      1.27 o
  -6   2   6      933.32      914.36     13.39 o
  -5   2   6       73.19       72.13      2.83 o
  -4   2   6       68.37       69.08      2.75 o
  -3   2   6     1646.15     1632.30     23.26 o
  -2   2   6       14.93        9.78      1.40 o
  -1   2   6      692.21      698.08     10.19 o
   0   2   6     2196.66     2320.27     29.22 o
   1   2   6       31.53       30.58      2.17 o
   2   2   6      437.91      454.76      7.65 o
   3   2   6      166.45      162.53      4.71 o
   4   2   6       35.18       34.95      2.75 o
   5   2   6       41.05       42.65      3.09 o
   6   2   6       30.88       25.65      2.61 o
   7   2   6      247.11      262.63      8.84 o
   8   2   6       31.12       28.49      3.44 o
   9   2   6       38.19       34.89      3.90 o
  10   2   6        0.71        0.13      3.44 o
  11   2   6      122.10      128.83      8.93 o
  12   2   6       71.46       52.61      5.93 o
 -14   3   6      113.15      118.62     10.19 o
 -13   3   6        3.95        2.03      3.47 o
 -12   3   6      287.37      283.76     12.12 o
 -11   3   6       44.56       42.08      3.58 o
 -10   3   6       91.56       64.48      6.25 o
  -9   3   6       21.89       21.60      2.81 o
  -8   3   6      118.52       98.14      4.45 o
  -7   3   6       62.40       57.83      2.76 o
  -6   3   6       99.77       90.20      4.69 o
  -5   3   6        8.71        6.83      1.04 o
  -4   3   6       16.34       21.46      1.48 o
  -3   3   6     1410.08     1492.15     12.31 o
  -2   3   6        1.20       -0.29      1.02 o
  -1   3   6        0.58       -0.91      1.31 o
   0   3   6      135.25      160.67      4.52 o
   1   3   6       87.23       87.50      4.22 o
   2   3   6       41.80       36.58      2.54 o
   3   3   6      100.30      115.78      4.38 o
   4   3   6       16.52       12.42      2.21 o
   5   3   6      154.28      140.20      6.89 o
   6   3   6      218.50      223.42      8.02 o
   7   3   6      510.68      488.92     13.73 o
   8   3   6      360.05      388.78     12.78 o
   9   3   6      369.78      382.51     13.11 o
  10   3   6      141.83      159.00     11.04 o
  11   3   6      112.30      118.22      9.88 o
  12   3   6        6.59        7.00      5.33 o
 -14   4   6        5.11        1.97      3.84 o
 -13   4   6      103.12      106.12      9.96 o
 -12   4   6      374.08      386.36     15.14 o
 -11   4   6      117.60      117.60      7.89 o
 -10   4   6      368.65      377.08     13.35 o
  -9   4   6      800.89      783.77     17.39 o
  -8   4   6       17.02       15.06      6.33 o
  -7   4   6      715.99      732.75     11.79 o
  -6   4   6      239.20      237.53      7.14 o
  -5   4   6      186.36      204.20      5.99 o
  -4   4   6     1698.11     1851.86     14.93 o
  -3   4   6      205.28      187.97      4.84 o
  -2   4   6        7.26        8.42      1.69 o
  -1   4   6       40.85       30.04      3.13 o
   0   4   6      305.51      278.01      6.85 o
   1   4   6      447.49      463.67      8.38 o
   2   4   6        4.25        4.84      1.58 o
   3   4   6       60.74       54.74      2.99 o
   4   4   6        9.46       13.73      2.06 o
   5   4   6       51.36       51.49      4.55 o
   6   4   6      551.66      534.74     13.89 o
   7   4   6      295.72      269.68     10.36 o
   8   4   6        0.68       -2.91      3.79 o
   9   4   6      326.14      314.71     17.23 o
  10   4   6        0.07       -3.17      4.55 o
  11   4   6        5.34       11.76      4.44 o
 -13   5   6      107.00      112.19      8.63 o
 -12   5   6        7.03        6.74      4.60 o
 -11   5   6        0.06       -0.74      3.71 o
 -10   5   6        5.56        4.21      3.64 o
  -9   5   6        1.44        0.65      2.73 o
  -8   5   6      649.24      685.34     19.65 o
  -7   5   6     2120.58     2081.28     27.20 o
  -6   5   6        1.21       -1.90      2.52 o
  -5   5   6        8.41        6.00      2.12 o
  -4   5   6        9.85        4.77      1.42 o
  -3   5   6       78.29       75.83      4.07 o
  -2   5   6       21.14       23.19      2.76 o
  -1   5   6       29.19       33.99      3.50 o
   0   5   6      464.58      448.89     10.34 o
   1   5   6      397.24      402.60      9.88 o
   2   5   6       44.24       44.76      3.00 o
   3   5   6        3.08        1.64      1.61 o
   4   5   6        5.03        3.67      1.53 o
   5   5   6     1097.14     1096.48     19.46 o
   6   5   6       88.73       77.38      5.77 o
   7   5   6       31.80       24.98      3.83 o
   8   5   6       21.95       17.41      3.70 o
   9   5   6       69.18       55.25      7.53 o
  10   5   6       16.74       14.59      4.96 o
  11   5   6        1.66       -0.74      4.34 o
 -13   6   6       60.70       66.50      7.16 o
 -12   6   6       63.80       68.65      7.03 o
 -11   6   6       63.78       71.17      6.70 o
 -10   6   6      257.37      257.43     12.06 o
  -9   6   6      289.41      294.66     10.86 o
  -8   6   6      732.17      734.33     16.39 o
  -7   6   6      728.63      744.30     16.33 o
  -6   6   6      337.90      335.92     11.91 o
  -5   6   6       76.89       67.01      6.06 o
  -4   6   6       64.38       56.23      3.18 o
  -3   6   6       36.01       29.67      3.02 o
  -2   6   6       71.75       69.14      4.76 o
  -1   6   6      272.35      258.96      8.89 o
   0   6   6       61.75       49.52      3.36 o
   1   6   6      136.34      143.59      6.26 o
   2   6   6      589.45      554.50     12.17 o
   3   6   6       79.58       84.55      4.33 o
   4   6   6     1897.63     1916.92     23.29 o
   5   6   6      854.91      876.50     24.94 o
   6   6   6      172.72      179.31      8.54 o
   7   6   6        0.15        4.21      3.77 o
   8   6   6       27.25       17.18      4.48 o
   9   6   6       29.80       27.21      5.30 o
  10   6   6       25.88       42.49      7.47 o
 -12   7   6        6.99       -0.15      4.07 o
 -11   7   6       54.56       49.00      6.35 o
 -10   7   6       75.03       66.80      6.88 o
  -9   7   6      918.41      967.69     20.43 o
  -8   7   6       58.72       56.65      5.27 o
  -7   7   6      782.15      816.31     17.69 o
  -6   7   6      845.31      855.51     19.82 o
  -5   7   6       20.18       25.19      3.92 o
  -4   7   6       24.66       25.63      3.66 o
  -3   7   6        0.83        1.82      3.95 o
  -2   7   6       19.15       18.56      3.18 o
  -1   7   6      699.52      664.29     14.80 o
   0   7   6      573.21      604.03     13.13 o
   1   7   6       26.64       33.16      3.46 o
   2   7   6      107.89       86.17      5.20 o
   3   7   6      367.09      324.57      9.18 o
   4   7   6      532.93      481.84     12.27 o
   5   7   6        0.43        0.99      3.22 o
   6   7   6      155.14      130.75      8.54 o
   7   7   6       74.46       71.04      7.52 o
   8   7   6       21.47       14.60      4.69 o
   9   7   6        0.74        2.25      8.37 o
  10   7   6        7.59        4.24      5.81 o
 -11   8   6       47.52       60.89      6.96 o
 -10   8   6        4.30        3.94      4.15 o
  -9   8   6        1.64       -0.30      2.98 o
  -8   8   6      383.58      367.21     12.97 o
  -7   8   6      288.56      291.61     11.24 o
  -6   8   6      241.39      236.74     11.04 o
  -5   8   6      112.08      109.19      6.42 o
  -4   8   6       69.22       59.56      5.08 o
  -3   8   6        9.18       11.20      3.25 o
  -2   8   6      406.34      371.57     11.80 o
  -1   8   6       32.08       26.19      3.47 o
   0   8   6       21.71       15.33      2.71 o
   1   8   6      160.76      146.23      7.62 o
   2   8   6      315.99      323.06     10.20 o
   3   8   6      441.09      490.18     11.80 o
   4   8   6      438.62      396.38     10.79 o
   5   8   6       96.09       86.82      6.57 o
   6   8   6        0.20       -0.11      3.68 o
   7   8   6       71.82       62.48      6.52 o
   8   8   6       48.22       45.42      5.47 o
   9   8   6       83.87      102.19      9.49 o
 -10   9   6       65.46       72.66      7.56 o
  -9   9   6       77.69       83.35      6.96 o
  -8   9   6        2.86        4.84      3.50 o
  -7   9   6      341.20      363.62     14.80 o
  -6   9   6      256.59      260.18     15.50 o
  -5   9   6        6.79        8.39      4.07 o
  -4   9   6      183.65      191.25     10.07 o
  -3   9   6      467.71      472.44     13.96 o
  -2   9   6      378.96      369.85     12.34 o
  -1   9   6      260.97      251.21     10.16 o
   0   9   6      123.55      121.01      6.46 o
   1   9   6       22.43       13.35      3.52 o
   2   9   6        6.03        5.77      2.64 o
   3   9   6      442.98      428.64     11.57 o
   4   9   6       53.59       50.93      4.37 o
   5   9   6       71.98       75.17      6.53 o
   6   9   6       11.42       21.75      5.14 o
   7   9   6       37.31       40.47      5.62 o
   8   9   6       74.81       76.31      7.84 o
  -9  10   6       59.26       61.47      6.36 o
  -8  10   6      171.48      173.72      9.90 o
  -7  10   6        0.93       -4.84      3.96 o
  -6  10   6      121.62      141.53      9.67 o
  -5  10   6      434.13      455.11     16.34 o
  -4  10   6      388.16      411.58     15.34 o
  -3  10   6       22.27       34.19      4.60 o
  -2  10   6      386.25      391.27     13.38 o
  -1  10   6      384.75      334.58     12.42 o
   0  10   6        1.90        2.06      2.95 o
   1  10   6      274.17      270.57     10.47 o
   2  10   6       43.26       34.12      4.07 o
   3  10   6        6.99       10.20      2.86 o
   4  10   6      307.10      303.07     11.19 o
   5  10   6       21.36       11.97      4.23 o
   6  10   6        2.63        0.93      5.01 o
   7  10   6      110.15      115.39      9.32 o
  -7  11   6      112.44      120.76      9.48 o
  -6  11   6       52.99       55.48      6.79 o
  -5  11   6        0.00       -2.41      4.07 o
  -4  11   6      103.74      110.57     12.16 o
  -3  11   6       26.71       35.42      4.74 o
  -2  11   6       18.54       17.14      3.75 o
  -1  11   6        0.11        5.02      4.31 o
   0  11   6       96.60      116.03      7.85 o
   1  11   6       50.36       48.44      5.01 o
   2  11   6        6.62        1.63      2.73 o
   3  11   6       99.38      110.90      7.72 o
   4  11   6        2.23        1.11      3.77 o
   5  11   6        7.70        1.91      5.79 o
  -4  12   6       17.18       10.40      5.34 o
  -3  12   6       36.95       31.75      6.94 o
  -2  12   6        0.58        4.11      4.45 o
  -1  12   6        0.96        0.66      3.53 o
   0  12   6       25.42       15.90      3.60 o
   1  12   6       14.65       15.40      3.77 o
   2  12   6        0.01       -2.63      3.35 o
 -14   1   7       75.53       84.86      6.79 o
 -13   1   7        2.91        4.92      2.59 o
 -12   1   7       31.57       33.75      3.80 o
 -11   1   7      469.97      423.24      9.91 o
 -10   1   7      203.41      177.99      6.67 o
  -9   1   7       14.65       26.23      2.72 o
  -8   1   7        3.27        2.39      1.74 o
  -7   1   7      512.61      488.43      8.55 o
  -6   1   7       18.38       14.91      1.52 o
  -5   1   7      396.72      386.39      6.43 o
  -4   1   7      546.78      547.68      8.44 o
  -3   1   7      163.47      168.92      4.85 o
  -2   1   7        0.81        1.08      1.34 o
  -1   1   7      214.34      223.39      6.12 o
   0   1   7      189.63      200.75      5.34 o
   1   1   7      503.06      574.55      7.86 o
   2   1   7     1507.81     1585.76     13.17 o
   3   1   7       52.02       54.60      2.51 o
   4   1   7      142.34      152.96      4.37 o
   5   1   7      142.81      138.67      4.15 o
   6   1   7        3.46        6.03      1.99 o
   7   1   7      483.30      525.28     12.25 o
   8   1   7       75.06       75.99      5.01 o
   9   1   7        6.28        5.42      3.02 o
  10   1   7       47.57       52.15      5.30 o
  11   1   7       33.88       33.99      5.02 o
 -14   2   7       14.52       16.79      3.99 o
 -13   2   7       81.74       84.02      6.54 o
 -12   2   7       73.08       69.52      6.03 o
 -11   2   7        6.35        7.23      2.01 o
 -10   2   7       83.25       63.56      3.99 o
  -9   2   7      128.11      114.28      6.15 o
  -8   2   7       36.09       26.54      2.29 o
  -7   2   7       34.38       30.66      2.43 o
  -6   2   7      225.94      193.49      8.68 o
  -5   2   7        0.02       -1.53      1.07 o
  -4   2   7       45.54       40.59      2.76 o
  -3   2   7       57.22       69.53      2.91 o
  -2   2   7       30.76       29.50      2.70 o
  -1   2   7       53.01       48.33      2.62 o
   0   2   7      142.14      126.69      4.93 o
   1   2   7       59.82       60.37      2.92 o
   2   2   7      339.84      326.84      6.88 o
   3   2   7      844.35      847.58     11.73 o
   4   2   7       58.35       59.51      3.05 o
   5   2   7      396.18      407.39      9.23 o
   6   2   7       21.39       23.41      2.78 o
   7   2   7      247.02      246.06      7.61 o
   8   2   7       49.45       50.85      4.69 o
   9   2   7       53.57       54.77      6.07 o
  10   2   7       25.06       26.31      4.32 o
  11   2   7        3.67        4.99      3.46 o
 -14   3   7        9.74        8.94      3.91 o
 -13   3   7       16.63       19.78      4.66 o
 -12   3   7        0.69       -3.42      3.97 o
 -11   3   7       35.24       35.56      4.27 o
 -10   3   7       78.48       84.63      5.84 o
  -9   3   7       10.39        9.37      3.00 o
  -8   3   7       21.25       20.66      4.68 o
  -7   3   7      141.05      129.02      4.25 o
  -6   3   7      298.30      280.05      9.16 o
  -5   3   7      487.43      475.34      8.41 o
  -4   3   7      292.51      309.11      6.10 o
  -3   3   7       95.49      112.65      4.76 o
  -2   3   7       29.38       22.51      2.24 o
  -1   3   7       20.30       15.56      1.49 o
   0   3   7      167.76      153.72      4.39 o
   1   3   7      390.00      375.97      7.83 o
   2   3   7        0.78        0.76      1.87 o
   3   3   7      796.29      789.61     12.26 o
   4   3   7      220.61      224.16      6.36 o
   5   3   7       19.32       13.45      4.02 o
   6   3   7      733.48      766.43     16.84 o
   7   3   7       89.51       77.28      5.33 o
   8   3   7      128.95      124.92      7.03 o
   9   3   7        6.74        6.49      3.56 o
  10   3   7       32.15       31.87      5.84 o
  11   3   7       19.23       13.29      5.27 o
 -13   4   7       36.24       30.64      4.98 o
 -12   4   7      231.78      258.75     12.28 o
 -11   4   7      575.00      586.44     15.45 o
 -10   4   7       14.60       13.02      3.57 o
  -9   4   7       24.73       23.94      3.93 o
  -8   4   7      317.92      321.99     11.64 o
  -7   4   7      158.23      162.42      8.07 o
  -6   4   7       31.07       31.40      3.27 o
  -5   4   7     2747.56     2733.15     39.23 o
  -4   4   7        0.05       -1.51      1.50 o
  -3   4   7        7.32        4.17      1.46 o
  -2   4   7      736.25      723.60     13.94 o
  -1   4   7       97.66       97.18      4.37 o
   0   4   7      645.45      653.01     10.89 o
   1   4   7      727.40      734.47     10.77 o
   2   4   7      171.94      161.41      6.36 o
   3   4   7       32.24       30.69      3.99 o
   4   4   7      413.57      432.13     11.37 o
   5   4   7      331.05      336.00     10.46 o
   6   4   7       87.01       84.22      6.15 o
   7   4   7      418.29      422.51     13.42 o
   8   4   7        5.50        7.01      3.15 o
   9   4   7       92.11       75.80      9.58 o
  10   4   7        1.77        2.24      5.03 o
  11   4   7        1.10       -4.24      4.92 o
 -13   5   7      108.79      118.38      9.08 o
 -12   5   7      107.97      113.30      8.33 o
 -11   5   7       54.65       51.06      5.58 o
 -10   5   7      211.25      225.29     11.22 o
  -9   5   7       61.77       69.83      5.91 o
  -8   5   7        0.14       -3.80      4.31 o
  -7   5   7       94.31       96.66      6.71 o
  -6   5   7      202.14      203.92      9.18 o
  -5   5   7      208.50      191.26      7.29 o
  -4   5   7      837.68      793.63     11.42 o
  -3   5   7      938.56      919.85     16.83 o
  -2   5   7       52.51       56.86      4.37 o
  -1   5   7      541.51      557.44     12.99 o
   0   5   7      525.69      535.53     14.08 o
   1   5   7        3.04        1.32      1.76 o
   2   5   7       37.49       20.66      2.38 o
   3   5   7      420.54      372.23     12.61 o
   4   5   7      287.03      284.51     11.05 o
   5   5   7      216.60      210.30      8.48 o
   6   5   7       98.93      101.51      9.11 o
   7   5   7      215.40      189.71     12.12 o
   8   5   7       23.05       28.05      4.73 o
   9   5   7        0.53       -1.95      4.71 o
  10   5   7        0.43        2.82      4.82 o
 -12   6   7       71.30       71.49      8.13 o
 -11   6   7       92.98       83.02      7.42 o
 -10   6   7        4.48        0.08      3.99 o
  -9   6   7        2.59       -1.17      3.63 o
  -8   6   7      517.33      511.72     15.99 o
  -7   6   7      342.36      372.45     13.36 o
  -6   6   7       62.25       63.47      5.61 o
  -5   6   7      431.45      418.71     13.31 o
  -4   6   7       75.39       68.20      4.41 o
  -3   6   7      240.62      235.16      7.62 o
  -2   6   7     1367.20     1362.00     21.04 o
  -1   6   7       13.09        9.09      2.74 o
   0   6   7      164.52      162.52      7.11 o
   1   6   7      627.09      597.07     13.26 o
   2   6   7      357.87      321.90      9.05 o
   3   6   7       55.99       65.65      4.79 o
   4   6   7       67.72       82.51      6.21 o
   5   6   7        1.89       -0.58      3.56 o
   6   6   7       31.95       27.41      4.98 o
   7   6   7        0.04        1.60      4.90 o
   8   6   7        7.30       -2.90      4.92 o
   9   6   7       32.03       17.03      5.08 o
  10   6   7        5.44        1.98      4.65 o
 -11   7   7       72.90       77.33      7.26 o
 -10   7   7      250.67      264.25     12.78 o
  -9   7   7      219.43      210.72     11.15 o
  -8   7   7       42.85       35.37      7.32 o
  -7   7   7      357.67      382.17     25.03 o
  -6   7   7      123.03      105.05      7.61 o
  -5   7   7       36.61       41.91      4.32 o
  -4   7   7        8.77        7.60      2.08 o
  -3   7   7      171.36      176.78      8.10 o
  -2   7   7       36.24       39.48      5.46 o
  -1   7   7       60.63       58.43      4.90 o
   0   7   7        0.50        2.75      2.28 o
   1   7   7       95.87      114.28      6.25 o
   2   7   7        7.63        1.91      2.12 o
   3   7   7      373.53      345.78      9.96 o
   4   7   7       71.33       80.77      5.53 o
   5   7   7      130.76      123.87      7.73 o
   6   7   7        0.05        4.36      3.27 o
   7   7   7      189.33      206.74     12.49 o
   8   7   7      158.82      169.65     11.78 o
   9   7   7       16.92        2.91      7.69 o
 -11   8   7        3.79       -5.20      4.40 o
 -10   8   7       83.24       87.20      7.83 o
  -9   8   7       90.21       86.64      7.31 o
  -8   8   7        1.43        2.04      5.12 o
  -7   8   7      177.19      187.49     13.38 o
  -6   8   7       15.67       25.34      5.26 o
  -5   8   7       26.06       26.29      3.62 o
  -4   8   7       35.21       22.61      2.96 o
  -3   8   7        3.42       -1.55      2.70 o
  -2   8   7       77.62       67.54      5.35 o
  -1   8   7       15.20       12.63      3.56 o
   0   8   7       72.92       50.38      4.40 o
   1   8   7       47.60       45.17      4.19 o
   2   8   7       94.08       77.28      5.47 o
   3   8   7       56.72       44.07      3.94 o
   4   8   7        0.13       -1.51      2.53 o
   5   8   7       17.95       35.78      5.06 o
   6   8   7      482.66      480.60     15.62 o
   7   8   7        1.83       -0.63      4.31 o
   8   8   7       52.81       44.64      6.16 o
  -9   9   7       22.15       24.79      4.63 o
  -8   9   7      106.49      102.17      8.47 o
  -7   9   7      370.86      361.45     15.01 o
  -6   9   7        0.62        6.49      4.13 o
  -5   9   7        9.62       13.63      3.40 o
  -4   9   7        8.83        7.35      3.14 o
  -3   9   7       43.38       36.40      4.51 o
  -2   9   7      323.16      310.27     11.74 o
  -1   9   7        2.93       -0.03      3.01 o
   0   9   7       18.83       11.24      3.02 o
   1   9   7       74.56       69.93      5.31 o
   2   9   7       75.25       61.62      6.23 o
   3   9   7       13.32       13.49      2.58 o
   4   9   7      188.04      206.84      9.36 o
   5   9   7      654.92      632.00     18.27 o
   6   9   7      102.02      103.63      8.08 o
   7   9   7       50.93       58.53      6.25 o
  -8  10   7        0.94       14.24      7.82 o
  -7  10   7      106.88      112.75      9.07 o
  -6  10   7      113.28      103.11      8.37 o
  -5  10   7       52.35       48.14      7.33 o
  -4  10   7      151.47      146.02     10.03 o
  -3  10   7        7.03        7.13      3.28 o
  -2  10   7        1.68        7.36      3.23 o
  -1  10   7      125.26      109.99      7.47 o
   0  10   7       26.88       23.00      3.61 o
   1  10   7       90.93       83.05      6.03 o
   2  10   7       40.08       30.24      3.74 o
   3  10   7       13.89        9.34      4.18 o
   4  10   7        0.07       -2.59      3.50 o
   5  10   7      247.33      242.96     12.07 o
  -6  11   7        9.37        2.90      4.42 o
  -5  11   7       32.96       39.26      5.97 o
  -4  11   7      116.94      158.38     12.41 o
  -3  11   7       32.14       35.78      5.17 o
  -2  11   7       11.77       10.27      3.70 o
  -1  11   7       11.65        7.77      3.48 o
   0  11   7       43.65       21.63      4.30 o
   1  11   7       43.02       38.04      4.58 o
   2  11   7       20.31       15.33      3.72 o
   3  11   7       61.19       67.85      6.01 o
 -13   0   8      143.73      160.44     12.58 o
 -12   0   8      587.83      582.04     27.99 o
 -11   0   8        0.14        6.14      3.50 o
 -10   0   8        4.00        2.47      2.81 o
  -9   0   8     1034.63     1078.73     19.47 o
  -8   0   8     1074.13     1154.69     22.57 o
  -7   0   8        0.01        6.65      3.20 o
  -6   0   8     1135.29     1045.19     25.80 o
  -5   0   8     1304.01     1271.35     16.00 o
  -4   0   8        0.87        1.11      1.10 o
  -3   0   8      753.51      726.79     13.16 o
  -2   0   8      870.74      878.50     19.01 o
  -1   0   8       13.75       17.71      3.24 o
   0   0   8      135.08      127.68      7.97 o
   1   0   8      286.45      293.87      8.14 o
   2   0   8      115.55      121.31      5.28 o
   3   0   8        5.50        3.10      1.91 o
   4   0   8       10.56        9.75      2.15 o
   5   0   8       11.41       11.57      2.53 o
   6   0   8       40.67       44.93      4.68 o
   7   0   8      140.36      148.55      8.41 o
   8   0   8      349.45      360.08     15.23 o
   9   0   8        0.01       -4.50      4.49 o
  10   0   8      162.26      166.90     13.21 o
 -13   1   8       65.03       66.06      6.66 o
 -12   1   8        9.48        6.99      2.91 o
 -11   1   8       12.44        8.24      2.34 o
 -10   1   8        6.92        3.36      2.05 o
  -9   1   8      123.46      103.67      5.28 o
  -8   1   8      403.63      401.80      8.39 o
  -7   1   8      965.15      962.27     13.74 o
  -6   1   8      978.02      976.87     13.68 o
  -5   1   8       35.18       28.29      2.54 o
  -4   1   8        6.88        4.97      0.71 o
  -3   1   8      199.92      205.86      6.31 o
  -2   1   8       20.90       22.63      2.28 o
  -1   1   8       73.76       74.46      4.46 o
   0   1   8      587.69      578.27     17.29 o
   1   1   8      771.37      780.21     11.27 o
   2   1   8       55.51       61.64      2.96 o
   3   1   8      192.60      200.66      5.03 o
   4   1   8        6.48        7.66      1.47 o
   5   1   8       37.43       48.25      3.19 o
   6   1   8      232.78      245.83      7.60 o
   7   1   8        0.94        1.20      2.29 o
   8   1   8      188.08      197.49      7.84 o
   9   1   8       49.31       50.03      5.34 o
  10   1   8        2.65       -1.43      3.02 o
 -13   2   8        7.41        4.17      3.56 o
 -12   2   8       39.46       45.51      4.66 o
 -11   2   8      191.36      190.66      7.60 o
 -10   2   8        0.62       -1.51      2.13 o
  -9   2   8      219.47      211.49      7.55 o
  -8   2   8      287.80      285.76      8.47 o
  -7   2   8       19.93       18.06      2.05 o
  -6   2   8     1200.56     1183.07     18.41 o
  -5   2   8        3.72        2.18      1.02 o
  -4   2   8       29.80       33.59      2.00 o
  -3   2   8       76.25       62.93      2.96 o
  -2   2   8      193.75      175.07      4.55 o
  -1   2   8      736.87      709.22     10.87 o
   0   2   8      186.89      188.43      5.84 o
   1   2   8      110.55      102.66      3.79 o
   2   2   8      813.04      779.69     14.51 o
   3   2   8       16.66       15.04      1.93 o
   4   2   8       63.47       61.52      3.95 o
   5   2   8       94.05      111.71      5.31 o
   6   2   8       30.32       31.86      3.27 o
   7   2   8      115.81      114.01      6.29 o
   8   2   8        4.73        5.14      3.30 o
   9   2   8      168.56      153.69      9.84 o
  10   2   8        9.24        2.41      2.85 o
 -13   3   8        0.14        2.81      3.63 o
 -12   3   8       55.88       58.98      5.53 o
 -11   3   8        0.69        0.90      2.48 o
 -10   3   8        2.84        4.38      2.49 o
  -9   3   8        1.35        0.02      2.53 o
  -8   3   8        9.99        7.11      2.61 o
  -7   3   8        2.62       -1.07      2.43 o
  -6   3   8     2242.49     1844.92    172.36 o
  -5   3   8      140.76      125.27      6.32 o
  -4   3   8      122.32      115.05      7.18 o
  -3   3   8      611.75      600.58     10.78 o
  -2   3   8      687.33      686.61     12.71 o
  -1   3   8       23.70       16.36      2.18 o
   0   3   8      538.17      532.80     15.42 o
   1   3   8     1347.04     1319.47     34.78 o
   2   3   8       47.96       51.13      3.50 o
   3   3   8       38.32       28.75      2.99 o
   4   3   8      447.91      452.61     11.96 o
   5   3   8       13.18       18.03      3.13 o
   6   3   8      422.71      436.84     11.99 o
   7   3   8        6.52        2.79      2.78 o
   8   3   8       40.84       29.70      4.32 o
   9   3   8       29.60       24.59      5.53 o
  10   3   8       37.12       43.89      6.11 o
 -13   4   8        2.58        9.51      4.58 o
 -12   4   8        0.51       10.34      5.96 o
 -11   4   8       40.81       42.43      4.69 o
 -10   4   8        2.00        2.45      2.95 o
  -9   4   8        7.50        9.04      3.28 o
  -8   4   8       82.50       72.50      6.02 o
  -7   4   8      133.35      131.38      7.55 o
  -6   4   8      594.23      603.64     18.84 o
  -5   4   8     1667.78     1338.83    113.74 o
  -4   4   8       60.23       49.86      4.15 o
  -3   4   8      115.18      104.38      4.09 o
  -2   4   8       59.11       48.66      2.56 o
  -1   4   8        5.94        5.45      1.26 o
   0   4   8      201.30      211.77      5.74 o
   1   4   8        4.43        4.43      2.04 o
   2   4   8      262.39      278.49      9.24 o
   3   4   8      832.85      847.09     18.12 o
   4   4   8        1.88        3.13      3.09 o
   5   4   8      217.26      257.78     12.70 o
   6   4   8      190.57      215.75      9.14 o
   7   4   8      215.61      218.24      9.53 o
   8   4   8       25.27       21.87      3.73 o
   9   4   8        6.67        4.96      3.71 o
  10   4   8        0.07        2.73      4.66 o
 -12   5   8        3.30        5.14      6.88 o
 -11   5   8        1.00        5.93      4.61 o
 -10   5   8        0.05       -0.40      3.78 o
  -9   5   8       25.75       10.91      4.14 o
  -8   5   8       27.43       22.66      4.25 o
  -7   5   8        2.58        1.26      3.24 o
  -6   5   8      148.10      153.30      8.18 o
  -5   5   8       82.29       75.78      6.96 o
  -4   5   8      321.59      249.54     13.35 o
  -3   5   8       11.04        6.25      1.77 o
  -2   5   8      334.16      335.69     10.54 o
  -1   5   8        0.01        2.78      2.32 o
   0   5   8      476.29      450.21     10.53 o
   1   5   8      111.68      105.27      4.83 o
   2   5   8        4.99        2.58      2.19 o
   3   5   8        6.40        3.65      2.60 o
   4   5   8        1.57        3.07      2.92 o
   5   5   8        9.44        5.63      4.14 o
   6   5   8       45.20       31.90      4.97 o
   7   5   8       23.75       15.27      3.45 o
   8   5   8        0.03       -3.34      5.81 o
   9   5   8       11.09        9.44      5.75 o
 -11   6   8        1.57       -0.63      4.90 o
 -10   6   8       95.08       98.85      9.66 o
  -9   6   8      270.91      286.66     12.70 o
  -8   6   8       31.24       29.17      4.63 o
  -7   6   8       54.31       43.14      5.09 o
  -6   6   8      282.06      284.66     11.48 o
  -5   6   8        4.00        0.93      2.32 o
  -4   6   8        5.06        1.45      1.84 o
  -3   6   8      173.92      162.56      6.68 o
  -2   6   8      515.96      512.72     13.56 o
  -1   6   8      474.12      443.66     12.82 o
   0   6   8      107.39      116.50      6.35 o
   1   6   8        0.04        1.99      2.12 o
   2   6   8      101.62       69.98      4.56 o
   3   6   8       82.50       69.47      5.63 o
   4   6   8       57.60       49.13      5.10 o
   5   6   8      242.10      230.38     11.04 o
   6   6   8       57.90       62.06      6.30 o
   7   6   8       12.17        8.07      3.50 o
   8   6   8       73.69       76.22      9.29 o
 -11   7   8        4.32       -2.28      4.65 o
 -10   7   8        0.88        3.15      3.89 o
  -9   7   8        2.10        1.36      4.79 o
  -8   7   8        1.29       -3.80      4.41 o
  -7   7   8       41.56       44.09      5.68 o
  -6   7   8       21.27       18.88      3.78 o
  -5   7   8      126.55      128.52      8.17 o
  -4   7   8       36.06       36.25      3.68 o
  -3   7   8      221.83      217.35      9.37 o
  -2   7   8       19.85       19.33      3.99 o
  -1   7   8      173.32      146.90      8.14 o
   0   7   8      269.57      274.22      9.88 o
   1   7   8       17.46       17.51      3.01 o
   2   7   8        3.98        7.76      2.86 o
   3   7   8       95.59      119.11      6.81 o
   4   7   8      164.66      204.26      9.83 o
   5   7   8       71.33       82.87      6.56 o
   6   7   8        3.19       -3.52      3.53 o
   7   7   8       13.52       15.20      4.00 o
   8   7   8        0.46        5.23      5.31 o
 -10   8   8        2.49        4.27      5.91 o
  -9   8   8      116.38      107.48     10.46 o
  -8   8   8       31.72       37.46      6.88 o
  -7   8   8      126.38      128.25     10.81 o
  -6   8   8       23.82       20.53      6.21 o
  -5   8   8       73.35       85.89      6.88 o
  -4   8   8       42.26       47.06      4.34 o
  -3   8   8        7.81        2.97      2.65 o
  -2   8   8       48.57       52.10      5.04 o
  -1   8   8      162.93      180.58      8.91 o
   0   8   8      222.48      227.47     10.02 o
   1   8   8        4.85       -0.39      3.08 o
   2   8   8        0.22       -1.33      2.91 o
   3   8   8       26.73       20.85      3.58 o
   4   8   8        0.50        0.78      3.59 o
   5   8   8        2.78       -1.39      3.39 o
   6   8   8        3.82        3.46      3.89 o
   7   8   8        1.64       -0.11      3.95 o
  -8   9   8      262.51      262.04     18.25 o
  -7   9   8       21.68       18.81      9.03 o
  -6   9   8      273.56      302.25     16.29 o
  -5   9   8       70.37       70.03      6.88 o
  -4   9   8      154.43      155.82      8.68 o
  -3   9   8      122.87      131.03      8.09 o
  -2   9   8       26.49       12.98      3.23 o
  -1   9   8       43.48       42.96      4.57 o
   0   9   8        0.01       -1.54      3.88 o
   1   9   8        0.69       -4.13      2.75 o
   2   9   8        0.45       -0.64      2.51 o
   3   9   8       10.01        5.36      2.80 o
   4   9   8       15.71       23.00      4.29 o
   5   9   8      107.54       86.37      7.26 o
  -7  10   8       72.36       56.97      8.20 o
  -6  10   8       61.10       74.87      9.28 o
  -5  10   8      219.95      233.79     14.96 o
  -4  10   8       57.15       48.04      5.56 o
  -3  10   8       50.07       52.95      5.80 o
  -2  10   8      176.95      165.51      9.43 o
  -1  10   8       23.25       16.36      3.44 o
   0  10   8        3.77       -1.73      3.78 o
   1  10   8        2.66       -6.29      6.45 o
   2  10   8        2.58       -4.65      3.10 o
   3  10   8       34.79       28.06      4.26 o
   4  10   8      143.66      145.06      9.64 o
  -3  11   8      222.05      274.92     12.58 o
  -2  11   8       94.76      112.52      8.33 o
  -1  11   8        4.98        5.65      3.59 o
   0  11   8       54.19       49.01      5.71 o
 -13   1   9        4.87        4.98      4.10 o
 -12   1   9       22.90       18.93      4.14 o
 -11   1   9       28.04       15.18      3.99 o
 -10   1   9       21.30       10.30      2.67 o
  -9   1   9      310.08      297.73     10.20 o
  -8   1   9       13.63       18.24      2.72 o
  -7   1   9        8.16        7.50      2.42 o
  -6   1   9      403.09      390.08      9.80 o
  -5   1   9      913.34      960.63     16.05 o
  -4   1   9     1167.60     1053.02     58.80 o
  -3   1   9      209.23      205.53      5.65 o
  -2   1   9      597.26      608.69     10.79 o
  -1   1   9        3.45        8.37      2.65 o
   0   1   9      216.86      250.47      9.27 o
   1   1   9      210.79      219.32      6.67 o
   2   1   9        0.05        1.17      1.65 o
   3   1   9      445.64      503.91      9.36 o
   4   1   9      102.60      112.08      4.65 o
   5   1   9       14.86       11.45      2.25 o
   6   1   9       91.33       99.80      5.17 o
   7   1   9      303.95      323.36     10.13 o
   8   1   9      430.40      453.01     12.39 o
   9   1   9        2.05        7.26      3.36 o
 -12   2   9        0.71       -6.36      4.72 o
 -11   2   9       70.49       64.06      7.04 o
 -10   2   9      381.12      377.29     13.93 o
  -9   2   9        8.48        4.40      3.03 o
  -8   2   9        0.05       -1.42      2.87 o
  -7   2   9      714.74      734.70     15.05 o
  -6   2   9      359.12      378.90     10.89 o
  -5   2   9       63.32       60.45      4.68 o
  -4   2   9     1385.48     1436.76     27.49 o
  -3   2   9        7.70        5.51      2.28 o
  -2   2   9      129.37      132.81      7.31 o
  -1   2   9      400.39      417.85      8.95 o
   0   2   9       34.07       47.57      3.31 o
   1   2   9      326.23      338.85      8.62 o
   2   2   9      293.20      313.87      8.69 o
   3   2   9       21.44       20.13      2.60 o
   4   2   9        6.75        5.77      2.54 o
   5   2   9      193.71      193.22      8.32 o
   6   2   9       37.39       27.51      3.51 o
   7   2   9       93.48      105.38      9.62 o
   8   2   9      247.81      239.30      9.81 o
   9   2   9       15.13       12.26      3.91 o
 -12   3   9       17.54       14.79      5.31 o
 -11   3   9        0.26       -0.50      3.19 o
 -10   3   9      291.71      274.11     11.28 o
  -9   3   9        6.68        5.45      2.84 o
  -8   3   9        4.16        0.47      2.44 o
  -7   3   9        2.42        2.30      2.65 o
  -6   3   9        1.57       -1.36      3.16 o
  -5   3   9      233.97      240.59      8.85 o
  -4   3   9      159.49      144.96     10.17 o
  -3   3   9      687.50      649.79     26.18 o
  -2   3   9      143.15      135.88      5.69 o
  -1   3   9        2.17        1.27      1.70 o
   0   3   9       13.45       17.87      2.54 o
   1   3   9        7.13        7.64      2.21 o
   2   3   9      200.81      207.25      8.22 o
   3   3   9        0.14        2.74      2.41 o
   4   3   9      197.13      225.37      9.00 o
   5   3   9      127.46      134.13      6.88 o
   6   3   9       12.06       10.18      2.78 o
   7   3   9      220.61      234.04     14.01 o
   8   3   9       59.48       62.41      5.63 o
   9   3   9        0.03        4.25      3.03 o
 -12   4   9      182.91      224.57     12.54 o
 -11   4   9       51.95       49.01      5.35 o
 -10   4   9       67.74       77.18      6.97 o
  -9   4   9      176.46      189.33     11.87 o
  -8   4   9       79.31       81.44      7.80 o
  -7   4   9        0.49        0.03      3.17 o
  -6   4   9      137.00      131.03      9.41 o
  -5   4   9        3.25       -5.12      3.84 o
  -4   4   9       17.01       10.37      2.43 o
  -3   4   9       28.64       20.38      2.79 o
  -2   4   9      128.22      124.53      6.05 o
  -1   4   9       10.88       13.11      2.31 o
   0   4   9        0.54        1.62      2.42 o
   1   4   9       89.23       82.20      6.17 o
   2   4   9       51.90       45.05      3.99 o
   3   4   9       28.99       33.27      4.54 o
   4   4   9       22.86       31.08      4.14 o
   5   4   9       43.08       47.17      7.29 o
   6   4   9        0.79        1.31      2.69 o
   7   4   9       18.52       12.42      3.02 o
   8   4   9        4.76        0.87      3.48 o
 -11   5   9      110.63      118.45      9.11 o
 -10   5   9      288.76      293.75     15.65 o
  -9   5   9      123.65      103.68      9.18 o
  -8   5   9        0.36       -7.73      5.29 o
  -7   5   9      199.92      201.78     12.11 o
  -6   5   9      141.90      137.55      9.89 o
  -5   5   9       69.29       51.70      5.97 o
  -4   5   9       17.19       11.97      3.09 o
  -3   5   9        8.50        5.52      2.26 o
  -2   5   9       35.65       36.89      3.62 o
  -1   5   9       83.29       92.67      5.53 o
   0   5   9      133.87      129.61      5.81 o
   1   5   9       73.02       59.24      4.55 o
   2   5   9       62.08       68.11      5.34 o
   3   5   9        0.84        4.77      2.80 o
   4   5   9      181.24      199.12     10.13 o
   5   5   9       28.61       33.06      4.86 o
   6   5   9       54.95       46.37      5.87 o
   7   5   9       51.08       62.00      7.47 o
   8   5   9       49.40       74.69      7.02 o
 -11   6   9      196.87      198.24     13.88 o
 -10   6   9       10.43       -5.84      5.75 o
  -9   6   9      171.51      198.61     13.04 o
  -8   6   9       83.83       84.50      8.58 o
  -7   6   9       80.87       74.09      7.78 o
  -6   6   9        9.04       13.24      3.82 o
  -5   6   9       13.04        8.67      4.22 o
  -4   6   9       38.15       36.44      5.24 o
  -3   6   9       42.87       41.62      4.35 o
  -2   6   9        2.25       -0.04      3.10 o
  -1   6   9      250.80      225.79      9.70 o
   0   6   9        0.02        0.21      2.23 o
   1   6   9       55.28       58.30      4.34 o
   2   6   9        7.32        5.12      2.81 o
   3   6   9       26.22       33.18      4.69 o
   4   6   9       16.65       14.59      3.84 o
   5   6   9       77.97       80.73      7.12 o
   6   6   9      103.25      117.56      8.57 o
   7   6   9       22.86       21.64      7.19 o
 -10   7   9      133.86      135.88     11.56 o
  -9   7   9      102.85      108.49     10.11 o
  -8   7   9       45.59       45.32      6.73 o
  -7   7   9        1.99        1.18      4.32 o
  -6   7   9      146.01      144.11     10.86 o
  -5   7   9       71.62       74.99      7.87 o
  -4   7   9       10.86        5.41      4.59 o
  -3   7   9      211.41      222.10      9.74 o
  -2   7   9      386.68      401.02     16.37 o
  -1   7   9      194.68      177.60      9.07 o
   0   7   9      320.05      293.14     11.55 o
   1   7   9       96.20      109.89      6.10 o
   2   7   9       34.56       37.47      3.95 o
   3   7   9       13.89        8.77      3.55 o
   4   7   9      135.06      133.26      8.29 o
   5   7   9       54.38       48.13      5.50 o
   6   7   9        0.22       -3.98      5.71 o
  -8   8   9      106.74      131.69     11.56 o
  -7   8   9      352.23      355.25     17.75 o
  -6   8   9        0.05        7.75      6.53 o
  -5   8   9      153.06      174.58     12.27 o
  -4   8   9      258.96      288.03     13.68 o
  -3   8   9       77.64       58.05      5.49 o
  -2   8   9       99.29       90.23      6.90 o
  -1   8   9      411.07      426.00     14.15 o
   0   8   9       68.19       44.01      5.26 o
   1   8   9       92.60       98.34      5.99 o
   2   8   9      175.70      182.27      8.18 o
   3   8   9       21.13       18.37      4.28 o
   4   8   9      245.38      276.12     12.28 o
   5   8   9      234.09      261.46     12.04 o
  -7   9   9       37.17       59.79      8.35 o
  -6   9   9       49.85       58.26      8.14 o
  -5   9   9        0.43        0.94      4.11 o
  -4   9   9       23.09       17.96      4.59 o
  -3   9   9       88.58      101.56      8.35 o
  -2   9   9       33.21       34.43      4.51 o
  -1   9   9       79.16       66.56      5.99 o
   0   9   9       15.98       25.44      4.24 o
   1   9   9       81.55       93.29      6.08 o
   2   9   9        2.28        1.13      2.50 o
   3   9   9       66.35       59.07      5.61 o
   4   9   9      108.59      125.25      8.59 o
  -4  10   9       66.33       68.71      6.99 o
  -3  10   9        0.01       -1.91      5.36 o
  -2  10   9       31.87       25.46      4.36 o
  -1  10   9        0.53       -2.10      3.27 o
   0  10   9        0.01       -1.62      3.40 o
   1  10   9        1.47       -0.90      3.36 o
 -12   0  10       62.03       57.47     12.26 o
 -11   0  10       39.51       29.18      6.16 o
 -10   0  10       21.08        9.71      5.01 o
  -9   0  10       41.78       35.20      5.46 o
  -8   0  10        0.11       -2.33      3.35 o
  -7   0  10       18.30       16.21      3.56 o
  -6   0  10      398.54      394.77     14.73 o
  -5   0  10     1893.61     1932.07     46.87 o
  -4   0  10      162.92      183.12     11.51 o
  -3   0  10       39.00       32.73      4.58 o
  -2   0  10       40.40       40.67      5.19 o
  -1   0  10        5.38        4.83      3.51 o
   0   0  10      141.34      120.25      8.84 o
   1   0  10       12.49       10.98      3.58 o
   2   0  10      163.90      185.47     11.14 o
   3   0  10      678.85      677.74     18.63 o
   4   0  10      136.72      134.53     10.79 o
   5   0  10        0.17       -4.23      3.66 o
   6   0  10       56.34       52.04      7.70 o
   7   0  10        0.03        0.92      3.96 o
   8   0  10      284.20      294.87     18.03 o
 -12   1  10        0.40        0.66      3.18 o
 -11   1  10       33.95       41.39      4.87 o
 -10   1  10       18.02       11.51      3.23 o
  -9   1  10        6.18       -2.74      3.62 o
  -8   1  10       30.40       25.60      3.59 o
  -7   1  10       59.28       61.50      4.64 o
  -6   1  10       64.57       67.83      4.77 o
  -5   1  10      362.76      409.69     10.63 o
  -4   1  10      194.55      183.87      7.64 o
  -3   1  10      136.67      122.47      6.37 o
  -2   1  10      159.94      176.07      6.66 o
  -1   1  10       43.38       54.18      5.14 o
   0   1  10       11.52        8.50      2.44 o
   1   1  10      349.61      385.27     11.21 o
   2   1  10      329.45      358.03     10.90 o
   3   1  10        0.70        1.04      2.70 o
   4   1  10      268.88      278.36     10.14 o
   5   1  10      118.82      112.60      7.23 o
   6   1  10        0.29       -4.83      3.22 o
   7   1  10        5.46        1.79      4.13 o
   8   1  10        1.01        8.05      3.67 o
 -11   2  10      120.43      111.68      9.62 o
 -10   2  10       18.37       20.89      3.96 o
  -9   2  10       57.42       55.49      5.82 o
  -8   2  10       79.79       91.65      7.33 o
  -7   2  10      180.23      177.14      9.63 o
  -6   2  10       23.74       20.90      3.77 o
  -5   2  10      147.83      147.90      7.38 o
  -4   2  10     1459.79     1484.91     24.76 o
  -3   2  10        2.27        1.28      3.32 o
  -2   2  10       63.85       63.66      4.52 o
  -1   2  10       68.00       60.47      4.68 o
   0   2  10        4.69        2.64      2.87 o
   1   2  10       28.91       18.79      3.37 o
   2   2  10      175.46      177.35      8.06 o
   3   2  10      246.49      241.32     10.77 o
   4   2  10       12.46        6.33      4.69 o
   5   2  10       21.05       18.83      3.63 o
   6   2  10       64.28       62.02      5.56 o
   7   2  10        0.41        1.20      3.16 o
   8   2  10        3.84        0.58      3.34 o
 -11   3  10       53.94       60.64      7.26 o
 -10   3  10        2.44        3.42      3.34 o
  -9   3  10       53.58       54.56      5.75 o
  -8   3  10       29.76       37.67      6.43 o
  -7   3  10      101.95      101.66      7.61 o
  -6   3  10      249.99      278.24     12.00 o
  -5   3  10       43.63       51.61      5.40 o
  -4   3  10        2.97        1.11      2.52 o
  -3   3  10      846.73      861.02     20.30 o
  -2   3  10      104.77      115.41      6.81 o
  -1   3  10       34.19       44.30      4.68 o
   0   3  10      230.87      268.11      9.85 o
   1   3  10      577.04      646.96     16.40 o
   2   3  10       14.33       12.80      3.25 o
   3   3  10      234.24      230.56     10.86 o
   4   3  10      134.67      131.93      8.58 o
   5   3  10        2.41        1.78      3.86 o
   6   3  10        4.99       -1.21      3.12 o
   7   3  10        0.00       -0.63      3.17 o
 -11   4  10        1.26        2.53      3.65 o
 -10   4  10       74.02       79.09      6.84 o
  -9   4  10        1.17        4.44      3.27 o
  -8   4  10      279.32      289.76     12.13 o
  -7   4  10        2.64        4.15      3.04 o
  -6   4  10       26.66       22.02      4.07 o
  -5   4  10      338.77      348.76     13.68 o
  -4   4  10        4.95        3.67      3.54 o
  -3   4  10        2.38        1.19      3.31 o
  -2   4  10       47.51       39.34      4.44 o
  -1   4  10       21.01       16.03      3.38 o
   0   4  10       73.99       77.85      6.12 o
   1   4  10       10.05       14.29      3.20 o
   2   4  10      144.22      137.79      9.60 o
   3   4  10        0.29       -3.09      3.89 o
   4   4  10       53.75       50.08      6.60 o
   5   4  10       92.82       80.93      8.21 o
   6   4  10       33.95       30.51      5.03 o
   7   4  10        2.58        1.19      4.11 o
 -10   5  10        0.08       -4.57      4.01 o
  -9   5  10        0.31       -7.80      5.20 o
  -8   5  10        8.17        5.47      4.28 o
  -7   5  10        7.00        2.63      4.01 o
  -6   5  10       16.28        9.15      3.23 o
  -5   5  10       19.54       20.71      3.97 o
  -4   5  10       11.50       10.51      4.24 o
  -3   5  10       18.97       12.23      4.22 o
  -2   5  10       23.08       17.78      2.90 o
  -1   5  10       27.79       21.32      3.31 o
   0   5  10        4.64        0.82      3.08 o
   1   5  10       57.01       43.58      5.80 o
   2   5  10       21.68        8.40      3.86 o
   3   5  10       32.21       22.96      4.29 o
   4   5  10        3.77        7.58      4.80 o
   5   5  10       45.96       48.19      6.88 o
   6   5  10        0.12        1.21      4.07 o
  -9   6  10        3.94       -0.36      4.01 o
  -8   6  10       72.71       85.39     10.80 o
  -7   6  10        4.10        2.61      3.50 o
  -6   6  10        0.07       -2.06      4.52 o
  -5   6  10       57.63       60.01      7.22 o
  -4   6  10        0.73       -5.20      4.47 o
  -3   6  10        1.25        1.04      3.10 o
  -2   6  10        5.13       11.33      2.87 o
  -1   6  10       34.47       45.43      4.53 o
   0   6  10       21.21       10.65      3.76 o
   1   6  10        3.09       -0.22      3.98 o
   2   6  10       27.02       12.56      3.59 o
   3   6  10       12.57       21.67      4.13 o
   4   6  10      174.01      185.00     11.25 o
   5   6  10        8.87       13.01      4.51 o
   6   6  10        2.58        8.68      5.68 o
  -8   7  10       37.53       45.71     10.02 o
  -7   7  10       10.23        7.30      5.12 o
  -6   7  10       42.78       50.72      9.75 o
  -5   7  10       39.64       47.18      6.94 o
  -4   7  10       14.15        8.20      4.32 o
  -3   7  10       79.68       85.31      7.52 o
  -2   7  10        0.48        2.90      4.30 o
  -1   7  10       39.18       46.77      4.54 o
   0   7  10      167.31      174.47      9.43 o
   1   7  10        5.75        2.14      4.07 o
   2   7  10        1.10       -0.48      3.70 o
   3   7  10       20.29        9.78      4.62 o
   4   7  10        5.71        5.45      4.12 o
   5   7  10        3.87        3.42      4.38 o
  -7   8  10        5.49        8.77      5.22 o
  -6   8  10        5.84        2.23      6.60 o
  -5   8  10        1.33        0.27      4.37 o
  -4   8  10       11.70        6.39      3.83 o
  -3   8  10        3.44       -0.74      4.23 o
  -2   8  10       45.35       42.71      5.92 o
  -1   8  10      251.84      257.66     11.61 o
   0   8  10        5.91        0.72      3.26 o
   1   8  10        0.85       -0.03      2.92 o
   2   8  10        3.78        1.09      3.60 o
   3   8  10        7.55        4.21      4.07 o
  -4   9  10        0.19       -3.89      4.08 o
  -3   9  10        2.68       -5.12      4.03 o
  -2   9  10      142.26      143.82     10.16 o
  -1   9  10        5.01        1.62      3.77 o
   0   9  10        0.03        7.00      3.51 o
 -10   1  11       15.13       15.97      4.43 o
  -9   1  11       57.99       62.44      6.77 o
  -8   1  11       17.78       16.73      3.62 o
  -7   1  11      103.89      106.73      6.64 o
  -6   1  11        0.10       -1.58      2.61 o
  -5   1  11       20.89       18.12      3.06 o
  -4   1  11       24.17       28.46      4.12 o
  -3   1  11      451.67      458.34     13.55 o
  -2   1  11      193.10      205.10     10.15 o
  -1   1  11      169.42      183.62      8.06 o
   0   1  11        2.16        2.85      2.54 o
   1   1  11       14.93       14.82      3.06 o
   2   1  11        0.01        4.46      2.75 o
   3   1  11        5.01        3.49      3.59 o
   4   1  11       31.15       31.99      4.68 o
   5   1  11        0.45       -1.41      3.16 o
   6   1  11       85.33       90.44      7.02 o
 -10   2  11        3.42        3.40      3.85 o
  -9   2  11       36.78       30.42      5.89 o
  -8   2  11       71.21       69.57      6.67 o
  -7   2  11       28.57       34.12      4.73 o
  -6   2  11      114.85      114.49      8.04 o
  -5   2  11      115.82      126.59      7.27 o
  -4   2  11       84.99       76.80      5.73 o
  -3   2  11      104.40      111.39      7.49 o
  -2   2  11      174.11      159.80      9.05 o
  -1   2  11        7.75        4.53      2.73 o
   0   2  11        6.68        2.89      3.47 o
   1   2  11        0.24        3.05      2.91 o
   2   2  11      145.55      157.55      9.05 o
   3   2  11       45.08       58.28      5.41 o
   4   2  11       24.13       28.11      4.64 o
   5   2  11        7.75        3.83      3.34 o
   6   2  11       38.75       30.90      4.27 o
 -10   3  11      106.46      116.95     10.30 o
  -9   3  11       97.13      114.51      8.81 o
  -8   3  11       69.73       57.28      6.16 o
  -7   3  11      139.49      152.91      9.70 o
  -6   3  11      408.21      443.39     15.88 o
  -5   3  11      241.82      245.83     11.74 o
  -4   3  11       86.61       66.88      8.70 o
  -3   3  11      117.25      125.89      9.12 o
  -2   3  11       25.17       19.44      3.78 o
  -1   3  11       12.83        6.12      3.24 o
   0   3  11       28.20       34.86      6.79 o
   1   3  11       15.34       16.66      5.83 o
   2   3  11        9.37        9.01      3.24 o
   3   3  11       15.46       12.43      3.15 o
   4   3  11       25.10       30.48      5.44 o
   5   3  11       15.42       23.09      4.77 o
   6   3  11        4.73        3.75      4.40 o
  -9   4  11       21.00       22.30      4.98 o
  -8   4  11      117.00       97.16      8.25 o
  -7   4  11        0.82        1.00      3.83 o
  -6   4  11      147.28      152.79      9.55 o
  -5   4  11        4.06       -1.61      3.90 o
  -4   4  11       28.11       28.16      5.45 o
  -3   4  11      125.06      131.66      9.81 o
  -2   4  11        5.41       -0.30      3.86 o
  -1   4  11      201.45      184.61     12.56 o
   0   4  11      340.70      347.70     13.08 o
   1   4  11        9.21       10.47      4.00 o
   2   4  11       16.55        5.37      3.51 o
   3   4  11        6.57        2.12      3.31 o
   4   4  11        2.12       -3.15      4.39 o
   5   4  11        8.14        9.17      4.30 o
  -9   5  11      143.69      135.37      8.86 o
  -8   5  11        0.20       -5.30      3.53 o
  -7   5  11        1.70       -1.76      4.09 o
  -6   5  11       72.98       82.19      7.55 o
  -5   5  11      230.69      244.38     13.83 o
  -4   5  11      195.02      170.64     11.47 o
  -3   5  11        4.57        1.11      3.50 o
  -2   5  11      323.15      342.18     15.41 o
  -1   5  11      160.52      173.53     11.23 o
   0   5  11        0.88        3.29      3.88 o
   1   5  11      291.53      319.30     15.26 o
   2   5  11       73.76       82.35      7.51 o
   3   5  11        1.10        0.47      3.27 o
   4   5  11        1.93        4.47      4.08 o
  -8   6  11       37.54       41.31      6.17 o
  -7   6  11      163.94      177.07     11.42 o
  -6   6  11       61.04       52.88      6.53 o
  -5   6  11       24.94       24.05      4.54 o
  -4   6  11      177.81      204.18     11.54 o
  -3   6  11      148.61      165.34     10.52 o
  -2   6  11        2.20        3.32      3.37 o
  -1   6  11       87.75       96.59      9.32 o
   0   6  11      138.89      161.62     10.93 o
   1   6  11       76.43       67.46      7.43 o
   2   6  11       10.52       10.81      3.96 o
   3   6  11        8.27       13.49      4.23 o
  -6   7  11      161.43      198.75     13.72 o
  -5   7  11       46.00       58.52      7.91 o
  -4   7  11       13.91        9.56      4.37 o
  -3   7  11      138.06      164.55      9.76 o
  -2   7  11       15.96       25.53      5.11 o
  -1   7  11       31.85       22.80      5.57 o
   0   7  11        0.31        2.47      4.82 o
   1   7  11        7.99       11.59      4.14 o
   2   7  11       11.33       12.19      4.91 o
  -3   8  11        2.89        1.55      4.36 o
  -2   8  11       27.27       21.17      4.49 o
  -1   8  11        1.90       -1.80      3.87 o
  -9   0  12      159.91      172.96     17.48 o
  -8   0  12       29.35       22.94      7.05 o
  -7   0  12      158.20      165.74     16.94 o
  -6   0  12      395.64      441.31     26.33 o
  -5   0  12       20.21       17.65      5.29 o
  -4   0  12      167.92      208.32     13.63 o
  -3   0  12      927.37     1010.25     48.92 o
  -2   0  12      272.10      274.67     16.17 o
  -1   0  12       67.57       65.72     18.36 o
   0   0  12      114.97      128.48     13.49 o
   1   0  12        5.19        3.21      4.00 o
   2   0  12      179.98      198.00     16.85 o
   3   0  12      169.18      188.28     16.92 o
   4   0  12        7.83        5.00      5.64 o
  -9   1  12       33.06       31.60      6.78 o
  -8   1  12       80.49       97.61      9.34 o
  -7   1  12       40.99       42.40      5.72 o
  -6   1  12       31.80       25.58      4.07 o
  -5   1  12       99.70      109.35      8.14 o
  -4   1  12       62.72       72.36      5.76 o
  -3   1  12      358.10      395.13     13.32 o
  -2   1  12      108.50      119.49      8.30 o
  -1   1  12       64.19       82.00      6.98 o
   0   1  12        3.96        1.94      3.60 o
   1   1  12       42.52       53.92      5.49 o
   2   1  12       96.84      108.88      8.88 o
   3   1  12       72.29       86.68      8.49 o
   4   1  12      206.86      226.41     15.60 o
  -8   2  12       16.24       27.15      4.91 o
  -7   2  12       24.31       20.45      4.02 o
  -6   2  12       15.64       10.87      3.71 o
  -5   2  12      121.77      132.64      8.93 o
  -4   2  12      133.34      128.74      9.88 o
  -3   2  12      139.36      131.00      8.45 o
  -2   2  12       21.38       14.66      4.43 o
  -1   2  12        5.36        1.79      3.46 o
   0   2  12        7.87        2.23      3.52 o
   1   2  12        2.03       -0.55      3.52 o
   2   2  12       14.09        9.40      4.08 o
   3   2  12       39.83       24.97      5.09 o
   4   2  12        9.91        7.49      3.90 o
  -8   3  12        0.00        2.15      3.72 o
  -7   3  12        0.26       -0.40      3.52 o
  -6   3  12       22.17       17.78      3.94 o
  -5   3  12       15.64        7.68      4.79 o
  -4   3  12       34.75       25.15      3.98 o
  -3   3  12        1.53       -2.39      4.37 o
  -2   3  12       32.81       19.35      4.46 o
  -1   3  12       25.05       27.67      5.20 o
   0   3  12       15.27       12.34      6.89 o
   1   3  12       13.46       15.21      7.15 o
   2   3  12        7.96       -2.44      4.52 o
   3   3  12       37.84       27.02      5.59 o
   4   3  12       25.95       20.67      4.32 o
  -7   4  12        0.09       -3.71      4.05 o
  -6   4  12       20.23       22.52      5.00 o
  -5   4  12       22.74       14.56      3.74 o
  -4   4  12        0.40        1.72      4.51 o
  -3   4  12        6.01        9.06      4.73 o
  -2   4  12       25.75       34.18      5.55 o
  -1   4  12       13.63       17.38      5.23 o
   0   4  12       13.96       30.85      7.37 o
   1   4  12        0.43        7.41      4.25 o
   2   4  12        0.04        4.15      3.83 o
   3   4  12        0.86        1.21      4.96 o
  -6   5  12       34.81       39.45      6.10 o
  -5   5  12        2.61        8.13      3.64 o
  -4   5  12        0.13       -2.17      4.11 o
  -3   5  12        3.20        7.11      3.88 o
  -2   5  12       49.56       59.44     11.45 o
  -1   5  12       38.78       50.58     10.44 o
   0   5  12       17.68       26.89      8.96 o
   1   5  12       48.58       40.39      6.87 o
   2   5  12       49.97       56.86      6.59 o
  -4   6  12       31.10       32.94      9.53 o
  -3   6  12       23.07       31.73      6.28 o
  -2   6  12        0.80        9.14      6.86 o
  -1   6  12        3.08        4.89      4.94 o
   0   6  12       13.69        4.12      4.98 o
  -6   1  13        0.12        0.80      4.05 o
  -5   1  13       59.03       73.34      7.27 o
  -4   1  13        0.92        5.20      4.08 o
  -3   1  13        0.62        0.58      2.97 o
  -2   1  13        0.22       -3.41      3.39 o
  -1   1  13        0.31       -4.51      3.89 o
   0   1  13       30.50       38.22      6.96 o
   1   1  13        0.18       -0.55      5.52 o
  -5   2  13       16.16       12.16      4.49 o
  -4   2  13       11.38        4.13      4.04 o
  -3   2  13        0.51       -3.69      3.51 o
  -2   2  13        2.05        0.74      3.66 o
  -1   2  13       52.82       59.07      8.17 o
   0   2  13       54.58       47.16      8.85 o
   1   2  13       25.78       16.03     10.08 o
  -5   3  13        3.73       -0.05      3.86 o
  -4   3  13        4.03        0.68      5.68 o
  -3   3  13        0.02       -1.47      4.20 o
  -2   3  13       35.17       30.18      5.69 o
  -1   3  13      227.29      266.79     17.30 o
   0   3  13        2.76        6.14      6.74 o
 
